# Supplementary material for: Valection: design optimization for validation and verification studies
Source: BMC Bioinformatics. 2018 Sep 25;19:339. doi: 10.1186/s12859-018-2391-z (PMC6157051; doi:10.1186/s12859-018-2391-z)
Supplement: Supplementary file 5 — Table S4. A summary table of the top team submissions for each tumour, includes submission ID, team alias, the number of true positives, true negatives, false positives and false negatives, as well as the precision, recall and F1 scores. (CSV 3 kb) [file 12859_2018_2391_MOESM5_ESM.csv]

Tumour	id	TP	TN	FP	FN	Precission	Recall	F1.score	submitterAlias
IS1	X2318876	2983	230182	329	554	0.9006642512	0.8433700876	0.8710760695	Standards
IS1	X2343085	3421	230454	57	116	0.9836112708	0.9672038451	0.9753385602	Team1
IS1	X2350970	3170	230379	132	367	0.9600242277	0.8962397512	0.9270361164	Team10
IS1	X2345542	3358	230303	208	179	0.9416713404	0.9493921402	0.9455159792	Team11
IS1	X2341781	3128	230093	418	409	0.8821206994	0.8843652813	0.8832415643	Team12
IS1	X2343122	3304	230168	343	233	0.905950096	0.9341249647	0.9198218263	Team13
IS1	X2347464	3256	230437	74	281	0.9777777778	0.9205541419	0.9483034804	Team14
IS1	X2346673	3139	230274	237	398	0.9297985782	0.8874752615	0.9081440764	Team2
IS1	X2346677	3387	230407	104	150	0.9702091091	0.957591179	0.9638588503	Team3
IS1	X2350992	3335	230402	109	202	0.9683507549	0.9428894543	0.9554505085	Team4
IS1	X2350879	1975	229971	540	1562	0.7852882704	0.5583828103	0.6526768011	Team5
IS1	X2346247	3437	226766	3745	100	0.4785575049	0.9717274526	0.6412911652	Team6
IS1	X2350979	2985	229133	1378	552	0.6841622737	0.8439355386	0.7556962025	Team7
IS1	X2346658	3384	229975	536	153	0.8632653061	0.9567430025	0.9076035939	Team8
IS1	X2347438	3003	229934	577	534	0.8388268156	0.8490245971	0.8438948995	Team9
IS2	X2357355	3798	184857	2027	534	0.6520171674	0.8767313019	0.7478586197	Standards
IS2	X2363577	4150	186830	54	182	0.9871550904	0.9579870729	0.9723523899	Team1
IS2	X2371127	3774	185207	1677	558	0.6923500275	0.8711911357	0.7715424716	Team10
IS2	X2375120	4109	186598	286	223	0.9349260523	0.9485226223	0.9416752607	Team2
IS2	X2384276	3990	186592	292	342	0.9318075666	0.9210526316	0.9263988855	Team3
IS2	X2373989	3951	185243	1641	381	0.7065450644	0.9120498615	0.7962515115	Team4
IS2	X2367176	4110	185276	1608	222	0.7187827912	0.9487534626	0.8179104478	Team5
IS2	X2369002	3797	184915	1969	535	0.6585154353	0.8765004617	0.752030105	Team6
IS2	X2367207	4036	184936	1948	296	0.6744652406	0.9316712835	0.7824738271	Team7
IS2	X2368737	4083	186785	99	249	0.9763271162	0.9425207756	0.9591261452	Team8
IS2	X2385647	3373	186085	799	959	0.808485139	0.7786241921	0.7932737535	Team9
IS3	X2875297	6489	16423	361	1414	0.9472992701	0.8210806023	0.8796854877	Standards
IS3	X2445581	6212	16161	623	1691	0.9088514996	0.7860306213	0.8429909079	Team1
IS3	X2478109	7274	16613	171	629	0.9770315648	0.9204099709	0.9478759447	Team10
IS3	X2476556	7191	16711	73	712	0.9899504405	0.90990763	0.9482428958	Team11
IS3	X2473029	7253	16643	141	650	0.9809304842	0.9177527521	0.9482905145	Team2
IS3	X2453761	6560	16475	309	1343	0.9550152861	0.8300645325	0.8881668021	Team3
IS3	X2449297	6328	16589	195	1575	0.9701057795	0.8007085917	0.8773048662	Team4
IS3	X2455084	6874	16622	162	1029	0.9769755543	0.8697962799	0.9202757882	Team5
IS3	X2464535	6152	16621	163	1751	0.9741884402	0.7784385676	0.8653819103	Team6
IS3	X2420793	7061	16741	43	842	0.9939470721	0.8934581804	0.9410275205	Team7
IS3	X2470450	6489	16541	243	1414	0.9639037433	0.8210806023	0.8867782713	Team8
IS3	X2405012	5023	16468	316	2880	0.9408128863	0.6355814248	0.7586467301	Team9
