# Supplementary material for: Valection: design optimization for validation and verification studies
Source: BMC Bioinformatics. 2018 Sep 25;19:339. doi: 10.1186/s12859-018-2391-z (PMC6157051; doi:10.1186/s12859-018-2391-z)
Supplement: Supplementary file 6 — Table S5. A table of all predicted SNVs for tumour IS1, annotated by chromosome (“chrom”) and position (“pos”), and a “truth” column for whether the call is a true positive (1) or not (0). (CSV 3127 kb) [file 12859_2018_2391_MOESM6_ESM.csv]

chrom	pos	truth
1	10291	0
1	11074	0
1	12783	0
1	17222	0
1	17728	0
1	18091	0
1	19388	0
1	20235	0
1	21224	0
1	27883	0
1	31166	0
1	37365	0
1	38484	0
1	39247	0
1	54001	0
1	64711	0
1	77071	0
1	82981	0
1	85200	0
1	92870	0
1	102859	0
1	105700	0
1	105702	0
1	105737	0
1	112776	0
1	113969	0
1	116574	0
1	134448	0
1	136877	0
1	141517	0
1	160709	0
1	168415	0
1	229868	0
1	231175	0
1	231455	0
1	231557	0
1	238942	0
1	240076	0
1	241320	0
1	246815	0
1	250654	0
1	252302	0
1	252780	0
1	255846	0
1	352193	0
1	353813	0
1	364272	0
1	364791	0
1	368587	0
1	368619	0
1	372376	0
1	372795	0
1	374405	0
1	375468	0
1	387227	0
1	394808	0
1	397556	0
1	400835	0
1	401568	0
1	411030	0
1	418562	0
1	418608	0
1	422450	0
1	422690	0
1	428719	0
1	434234	0
1	437980	0
1	439334	0
1	448908	0
1	449588	0
1	450992	0
1	452036	0
1	455705	1
1	456414	0
1	462274	0
1	465590	0
1	469656	0
1	523391	0
1	523402	0
1	532518	0
1	534897	0
1	536091	0
1	541157	0
1	543349	0
1	543358	0
1	545082	0
1	545564	0
1	545968	0
1	546104	0
1	547445	0
1	547458	0
1	547739	0
1	548779	0
1	552018	0
1	552042	0
1	552281	0
1	560216	0
1	564276	0
1	566969	0
1	567191	0
1	569250	0
1	580841	0
1	584537	0
1	585208	0
1	589883	0
1	590431	0
1	591391	0
1	596838	0
1	602220	0
1	611231	0
1	611808	0
1	623650	0
1	623804	0
1	631617	0
1	635284	0
1	635986	0
1	637178	0
1	654886	0
1	663751	0
1	672672	0
1	672777	0
1	672948	0
1	680664	0
1	682873	0
1	721364	0
1	728548	0
1	737704	0
1	738632	0
1	739142	0
1	739345	0
1	749265	0
1	755940	0
1	755979	0
1	755984	0
1	755994	0
1	756355	0
1	759198	0
1	760059	0
1	765349	0
1	771668	0
1	771685	0
1	772307	0
1	776116	0
1	780071	0
1	795357	0
1	802173	0
1	809319	0
1	811616	0
1	811629	0
1	813377	0
1	813385	0
1	813397	0
1	813417	0
1	813439	0
1	814490	0
1	814609	0
1	814611	0
1	814711	0
1	814731	0
1	814742	0
1	816789	0
1	817964	0
1	817969	0
1	817980	0
1	820036	0
1	820047	0
1	821114	0
1	822607	0
1	822941	0
1	822977	0
1	823444	0
1	823504	0
1	824874	0
1	827299	0
1	831995	0
1	869677	0
1	870321	0
1	900522	0
1	902593	1
1	945058	0
1	963913	0
1	965838	0
1	966193	0
1	970325	0
1	994986	0
1	997835	0
1	1000233	0
1	1012397	0
1	1012757	0
1	1012773	0
1	1012787	0
1	1012903	0
1	1014091	0
1	1014485	0
1	1014569	0
1	1015437	1
1	1051101	0
1	1051106	0
1	1051126	0
1	1080905	0
1	1125827	0
1	1132766	0
1	1132793	0
1	1137666	0
1	1137891	0
1	1147976	0
1	1149266	0
1	1161717	0
1	1161732	0
1	1171688	0
1	1174282	0
1	1207952	0
1	1223923	0
1	1224233	0
1	1224234	0
1	1224350	0
1	1224368	0
1	1224784	0
1	1225340	0
1	1225466	0
1	1230567	0
1	1233883	0
1	1250724	0
1	1286794	0
1	1291486	0
1	1298171	0
1	1304415	0
1	1315144	0
1	1362779	0
1	1364720	0
1	1404183	0
1	1431165	0
1	1435521	0
1	1459231	0
1	1466488	0
1	1466769	0
1	1470454	0
1	1475425	0
1	1481988	0
1	1482500	1
1	1489927	0
1	1495316	0
1	1523155	0
1	1527700	0
1	1530958	0
1	1532845	0
1	1532851	0
1	1541047	0
1	1541068	0
1	1541997	0
1	1551152	0
1	1565537	0
1	1575446	0
1	1580054	0
1	1583003	0
1	1588670	0
1	1588717	0
1	1593857	0
1	1607145	0
1	1628379	0
1	1634985	0
1	1638821	0
1	1640808	0
1	1649100	0
1	1660812	0
1	1667711	0
1	1681076	0
1	1701588	0
1	1704955	0
1	1710584	0
1	1720840	0
1	1741516	0
1	1766263	0
1	1770299	0
1	1793044	0
1	1807955	0
1	1819822	0
1	1822868	0
1	1840750	0
1	1849251	0
1	1900674	0
1	1926787	0
1	1993108	0
1	1993532	0
1	2025039	0
1	2033546	0
1	2051107	0
1	2053251	0
1	2054521	0
1	2054716	0
1	2054717	0
1	2054723	0
1	2055185	0
1	2055276	0
1	2055576	0
1	2055591	0
1	2072022	0
1	2079686	0
1	2103830	0
1	2106842	0
1	2106949	0
1	2133393	0
1	2136676	0
1	2139378	0
1	2143123	0
1	2168713	0
1	2180360	1
1	2193028	0
1	2201343	0
1	2212432	0
1	2212547	0
1	2212890	0
1	2213470	0
1	2222150	0
1	2256608	0
1	2263667	0
1	2280182	0
1	2285164	0
1	2296675	0
1	2303177	0
1	2306482	0
1	2346415	0
1	2346999	0
1	2390879	0
1	2390881	0
1	2415253	0
1	2503576	0
1	2516439	0
1	2531179	0
1	2540497	0
1	2560418	0
1	2583625	0
1	2583695	0
1	2583726	0
1	2583738	0
1	2583753	0
1	2583812	0
1	2583830	0
1	2583865	0
1	2583874	0
1	2583898	0
1	2583913	0
1	2583942	0
1	2584210	0
1	2584213	0
1	2584325	0
1	2584529	0
1	2584553	0
1	2584613	0
1	2584939	0
1	2585069	0
1	2585111	0
1	2585229	0
1	2585391	0
1	2585402	0
1	2585430	0
1	2585509	0
1	2585560	0
1	2585700	0
1	2585757	0
1	2585891	0
1	2585897	0
1	2585934	0
1	2585939	0
1	2585974	0
1	2586020	0
1	2586187	0
1	2586190	0
1	2586311	0
1	2586341	0
1	2586402	0
1	2586453	0
1	2587300	0
1	2587373	0
1	2587377	0
1	2587381	0
1	2587424	0
1	2587701	0
1	2587840	0
1	2587849	0
1	2588057	0
1	2589579	0
1	2589931	0
1	2591768	0
1	2594874	0
1	2595849	0
1	2596406	0
1	2597811	0
1	2600465	0
1	2600707	0
1	2602655	0
1	2602700	0
1	2603188	0
1	2603251	0
1	2603954	0
1	2604113	0
1	2606200	0
1	2608270	0
1	2608779	0
1	2609096	0
1	2609097	0
1	2614382	0
1	2614389	0
1	2614397	0
1	2614499	0
1	2615032	0
1	2615588	0
1	2615682	0
1	2615817	0
1	2615995	0
1	2616064	0
1	2616149	0
1	2616695	0
1	2617207	0
1	2617578	0
1	2617981	0
1	2617995	0
1	2618059	0
1	2618224	0
1	2618842	0
1	2618927	0
1	2618938	0
1	2618949	0
1	2619064	0
1	2619113	0
1	2619335	0
1	2619540	0
1	2619541	0
1	2619622	0
1	2619818	0
1	2620092	0
1	2620628	0
1	2620777	0
1	2620791	0
1	2620802	0
1	2621691	0
1	2622167	0
1	2622401	0
1	2622769	0
1	2623182	0
1	2623183	0
1	2623485	0
1	2623524	0
1	2623528	0
1	2623564	0
1	2623639	0
1	2623706	0
1	2624003	0
1	2624285	0
1	2624457	0
1	2624462	0
1	2624465	0
1	2624769	0
1	2625080	0
1	2625918	0
1	2625940	0
1	2626131	0
1	2626384	0
1	2626417	0
1	2626454	0
1	2626876	0
1	2627222	0
1	2627300	0
1	2627426	0
1	2627505	0
1	2627695	0
1	2627995	0
1	2628126	0
1	2628329	0
1	2628362	0
1	2628498	0
1	2628526	0
1	2628555	0
1	2628589	0
1	2628690	0
1	2628730	0
1	2628821	0
1	2628898	0
1	2629113	0
1	2629114	0
1	2629125	0
1	2629186	0
1	2629260	0
1	2629266	0
1	2629271	0
1	2629274	0
1	2629310	0
1	2629340	0
1	2629350	0
1	2629398	0
1	2629500	0
1	2629632	0
1	2629734	0
1	2629900	0
1	2630034	0
1	2630331	0
1	2631013	0
1	2632573	0
1	2632578	0
1	2632586	0
1	2685933	0
1	2689172	0
1	2689643	0
1	2689768	0
1	2701528	0
1	2716530	0
1	2725131	0
1	2728765	0
1	2765841	0
1	2776108	0
1	2777395	0
1	2821674	0
1	2862544	0
1	2867915	0
1	2893542	0
1	2894178	0
1	2897579	0
1	2897624	0
1	2918626	0
1	2918627	0
1	2918642	0
1	2918643	0
1	2930488	0
1	2933168	0
1	2933186	0
1	2942590	0
1	2958531	0
1	2960832	0
1	2961838	0
1	2967723	0
1	3000124	0
1	3092711	0
1	3092716	0
1	3093065	0
1	3093083	0
1	3097806	0
1	3098026	0
1	3098383	0
1	3106758	0
1	3118942	0
1	3125228	0
1	3182200	0
1	3182451	0
1	3188268	0
1	3204022	0
1	3211457	0
1	3215945	0
1	3215946	0
1	3216938	0
1	3216972	0
1	3217911	0
1	3220493	0
1	3227179	0
1	3268181	0
1	3268205	0
1	3276346	0
1	3296004	0
1	3296544	0
1	3302809	0
1	3308030	0
1	3336251	0
1	3337695	0
1	3367485	0
1	3368494	0
1	3393878	0
1	3393880	0
1	3393881	0
1	3398895	0
1	3408339	0
1	3463349	0
1	3478161	0
1	3490873	0
1	3500102	0
1	3500342	0
1	3506265	0
1	3513880	0
1	3593141	0
1	3594254	0
1	3598337	0
1	3610261	0
1	3610286	0
1	3610779	0
1	3611156	0
1	3611201	0
1	3611305	0
1	3611411	0
1	3611412	0
1	3644253	0
1	3654516	0
1	3689075	0
1	3722482	0
1	3729011	0
1	3738149	0
1	3746599	0
1	3755923	0
1	3771454	0
1	3779994	0
1	3785172	0
1	3799658	0
1	3800039	0
1	4021897	0
1	4059758	0
1	4067416	0
1	4067634	0
1	4079229	0
1	4120127	0
1	4126901	0
1	4127067	0
1	4137373	0
1	4137672	0
1	4137729	0
1	4138235	0
1	4138553	0
1	4138590	0
1	4152752	0
1	4159423	0
1	4190398	0
1	4196365	0
1	4196540	0
1	4196560	0
1	4196578	0
1	4196580	0
1	4204526	0
1	4204548	0
1	4204657	0
1	4205862	0
1	4209383	0
1	4244737	0
1	4259519	0
1	4260487	0
1	4267146	0
1	4284365	0
1	4287976	0
1	4296511	0
1	4305742	0
1	4305798	0
1	4310703	0
1	4363187	0
1	4363213	0
1	4363301	0
1	4363305	0
1	4384094	0
1	4387276	0
1	4392480	0
1	4392556	0
1	4392902	0
1	4401193	0
1	4403541	0
1	4434008	0
1	4446620	0
1	4497118	0
1	4499836	0
1	4517858	0
1	4521318	0
1	4533260	0
1	4544156	0
1	4547238	0
1	4570947	0
1	4580848	0
1	4590723	0
1	4597899	0
1	4603783	0
1	4608852	0
1	4615729	0
1	4634742	0
1	4679460	0
1	4679469	0
1	4684804	0
1	4692711	0
1	4692767	0
1	4693142	0
1	4693220	0
1	4693324	0
1	4698908	0
1	4709374	0
1	4726784	0
1	4737339	0
1	4785393	0
1	4824086	0
1	4825298	0
1	4945416	0
1	4964558	0
1	4986668	0
1	4989977	0
1	4994297	0
1	4995202	0
1	4999472	0
1	4999510	0
1	5047954	0
1	5052097	0
1	5061442	0
1	5106440	0
1	5112408	0
1	5119429	0
1	5129574	0
1	5129578	0
1	5140282	0
1	5140292	0
1	5148323	0
1	5148351	0
1	5148368	0
1	5157832	0
1	5163342	1
1	5165118	0
1	5177575	0
1	5180929	0
1	5185139	0
1	5185146	0
1	5192246	0
1	5220270	0
1	5225425	1
1	5229030	0
1	5252654	0
1	5262642	0
1	5268172	0
1	5274455	1
1	5290790	0
1	5319273	0
1	5325297	0
1	5327292	0
1	5327718	0
1	5350924	0
1	5375412	0
1	5375576	0
1	5375584	0
1	5376387	0
1	5376426	0
1	5378660	0
1	5527736	0
1	5538806	0
1	5588945	0
1	5636966	0
1	5642892	0
1	5652265	0
1	5669747	0
1	5691358	0
1	5716754	0
1	5716759	0
1	5727169	0
1	5727174	0
1	5727368	0
1	5727658	0
1	5728388	0
1	5728415	0
1	5730522	0
1	5730526	0
1	5730528	0
1	5730539	0
1	5730540	0
1	5732423	0
1	5734336	0
1	5735012	0
1	5735169	0
1	5748482	0
1	5761916	0
1	5764425	0
1	5793674	0
1	5793702	0
1	5799591	0
1	5852859	0
1	5859152	0
1	5871331	0
1	5877401	0
1	5877415	0
1	5877424	0
1	5877425	0
1	5877433	0
1	5884398	0
1	5884912	0
1	5885725	0
1	5889787	0
1	5889807	0
1	5889808	0
1	5889814	0
1	5889911	0
1	5910109	0
1	5934409	0
1	5956010	0
1	5978967	0
1	5990175	0
1	6019820	0
1	6064287	0
1	6079050	0
1	6089244	0
1	6149168	0
1	6176842	0
1	6214798	0
1	6215018	0
1	6216506	0
1	6219066	0
1	6274938	0
1	6290622	0
1	6295248	0
1	6302413	0
1	6307256	0
1	6320818	0
1	6402330	0
1	6404680	0
1	6404773	0
1	6413943	0
1	6418762	0
1	6437072	0
1	6462220	0
1	6462437	0
1	6473589	0
1	6509800	0
1	6515555	0
1	6526041	0
1	6538750	0
1	6540363	0
1	6550714	0
1	6558040	0
1	6578450	0
1	6591532	0
1	6610695	0
1	6633872	0
1	6664656	0
1	6680989	0
1	6702399	0
1	6708333	0
1	6710722	0
1	6710952	1
1	6720121	0
1	6725412	0
1	6728458	0
1	6742224	0
1	6795492	0
1	6802158	0
1	6807755	0
1	6808776	0
1	6818373	0
1	6833553	0
1	6839641	0
1	6871227	0
1	6893719	0
1	6893826	0
1	6897839	0
1	6903363	0
1	6906437	0
1	6918510	0
1	6942411	0
1	6959614	0
1	6962132	0
1	6965101	0
1	6997348	0
1	6997357	0
1	7000968	0
1	7022418	0
1	7023326	0
1	7056757	0
1	7060917	0
1	7086105	0
1	7089440	0
1	7089451	0
1	7113126	0
1	7121786	0
1	7227659	0
1	7231969	0
1	7243323	0
1	7257738	0
1	7283091	0
1	7343301	0
1	7370732	0
1	7371360	0
1	7379290	0
1	7409769	0
1	7426126	0
1	7428465	0
1	7438410	0
1	7452318	0
1	7468391	0
1	7473430	0
1	7473764	0
1	7477280	0
1	7494520	0
1	7507489	0
1	7547597	0
1	7559034	0
1	7559103	0
1	7559110	0
1	7560048	0
1	7560458	0
1	7593424	0
1	7603794	0
1	7619019	0
1	7653548	0
1	7691544	0
1	7766946	0
1	7787014	0
1	7789330	0
1	7806893	0
1	7826086	0
1	7828173	0
1	7834803	0
1	7852383	0
1	7857696	0
1	7875061	0
1	7891283	0
1	7916657	0
1	7916658	0
1	7922076	0
1	7958574	0
1	7961691	0
1	7980708	0
1	7981162	0
1	7997943	0
1	8012312	0
1	8013207	0
1	8013605	0
1	8022800	0
1	8079730	0
1	8080608	0
1	8098061	0
1	8101489	0
1	8105530	0
1	8118758	1
1	8119430	0
1	8119431	0
1	8121464	0
1	8125886	0
1	8163964	0
1	8174504	0
1	8191213	0
1	8192777	0
1	8215151	0
1	8216485	0
1	8233370	0
1	8253531	0
1	8282233	0
1	8288881	0
1	8288969	0
1	8289050	0
1	8300201	0
1	8335785	0
1	8356372	0
1	8360729	0
1	8382044	0
1	8382075	0
1	8382287	0
1	8383591	0
1	8402957	0
1	8404957	0
1	8404972	0
1	8432805	0
1	8455310	0
1	8455534	0
1	8460283	0
1	8461781	0
1	8473772	0
1	8476646	0
1	8487693	0
1	8511078	0
1	8522826	0
1	8545874	0
1	8557459	0
1	8565846	0
1	8568894	0
1	8574253	0
1	8576237	0
1	8591134	0
1	8591142	0
1	8594552	0
1	8601323	0
1	8624883	0
1	8625507	0
1	8644214	0
1	8656748	0
1	8661685	0
1	8669641	0
1	8670475	0
1	8677736	0
1	8680829	0
1	8711683	0
1	8766774	0
1	8768604	0
1	8789297	0
1	8857503	0
1	8868961	0
1	8880066	0
1	8936914	0
1	8954473	0
1	8959264	0
1	8967028	0
1	8972968	0
1	9000585	0
1	9026253	0
1	9039704	0
1	9043066	0
1	9049631	0
1	9052793	0
1	9057857	0
1	9063374	0
1	9073171	0
1	9105929	0
1	9115444	0
1	9141320	0
1	9141338	0
1	9150089	0
1	9159714	0
1	9169390	0
1	9184989	0
1	9190344	0
1	9207549	0
1	9207662	0
1	9235856	0
1	9236184	0
1	9239814	0
1	9247060	0
1	9248232	0
1	9249413	0
1	9337393	0
1	9352801	0
1	9358461	0
1	9358465	0
1	9366989	0
1	9370391	0
1	9387598	0
1	9392835	0
1	9395560	0
1	9412905	0
1	9469329	0
1	9471230	0
1	9471231	0
1	9471254	0
1	9471271	0
1	9471336	0
1	9471352	0
1	9538618	0
1	9544287	0
1	9554580	0
1	9584575	0
1	9602649	0
1	9631530	0
1	9635299	0
1	9647243	0
1	9649436	0
1	9652699	0
1	9658049	0
1	9667777	0
1	9672359	0
1	9684976	0
1	9728956	0
1	9729048	0
1	9741416	0
1	9765634	0
1	9785438	0
1	9800823	0
1	9810059	0
1	9858231	0
1	9876632	0
1	9878862	0
1	9906550	0
1	9917438	0
1	9920513	0
1	9935121	0
1	9944880	0
1	9971354	0
1	9974264	0
1	9976470	0
1	10005063	0
1	10009468	0
1	10011536	0
1	10022735	0
1	10037255	0
1	10040221	0
1	10064969	0
1	10097284	0
1	10097336	0
1	10097349	0
1	10097350	0
1	10113034	0
1	10121504	0
1	10135210	0
1	10157539	0
1	10183485	0
1	10187046	0
1	10198159	0
1	10212990	0
1	10222458	0
1	10237810	0
1	10243134	0
1	10248645	0
1	10267500	0
1	10277614	0
1	10311393	0
1	10316915	0
1	10330983	0
1	10337339	0
1	10360570	0
1	10395740	0
1	10420505	0
1	10433116	0
1	10462868	0
1	10478830	0
1	10496533	0
1	10506522	0
1	10513298	0
1	10516540	0
1	10526786	0
1	10556825	0
1	10579945	0
1	10587284	0
1	10623135	0
1	10624503	0
1	10626550	0
1	10634406	0
1	10641957	0
1	10643434	0
1	10651693	0
1	10661343	0
1	10663018	0
1	10665263	0
1	10710030	0
1	10711405	0
1	10717850	0
1	10735076	1
1	10750202	0
1	10754208	0
1	10767846	0
1	10774509	0
1	10831593	0
1	10844709	0
1	10845194	0
1	10845200	0
1	10845204	0
1	10855684	0
1	10860243	0
1	10869929	0
1	10883384	0
1	10885834	0
1	10925477	0
1	10965304	0
1	10991330	0
1	11035489	0
1	11035491	0
1	11043343	0
1	11045557	0
1	11053605	0
1	11053652	0
1	11053658	0
1	11069172	0
1	11070948	0
1	11089715	0
1	11094654	0
1	11101811	0
1	11101813	0
1	11114464	0
1	11143762	0
1	11154726	0
1	11163643	0
1	11213931	0
1	11216591	0
1	11220701	0
1	11230915	0
1	11258178	0
1	11279180	0
1	11284921	0
1	11310242	0
1	11326270	0
1	11351874	0
1	11367988	0
1	11392438	0
1	11398246	0
1	11407888	0
1	11409898	0
1	11433986	0
1	11465530	0
1	11466813	1
1	11472311	0
1	11480072	0
1	11485266	0
1	11485290	0
1	11490952	0
1	11501740	0
1	11520584	0
1	11548396	0
1	11559786	0
1	11571767	1
1	11584687	0
1	11608460	0
1	11611002	0
1	11678654	0
1	11695711	0
1	11715317	0
1	11720460	0
1	11728697	1
1	11744985	0
1	11773881	0
1	11776478	0
1	11799534	0
1	11800999	0
1	11802513	0
1	11803328	0
1	11830207	0
1	11830208	0
1	11833681	0
1	11841056	0
1	11873496	0
1	11876387	0
1	11890572	0
1	11895928	1
1	11896375	0
1	11898913	0
1	11914574	0
1	11921049	0
1	11954506	0
1	11954588	0
1	11954762	0
1	11958469	0
1	11958622	0
1	11963339	0
1	11971376	0
1	11971696	0
1	11985808	0
1	11989481	0
1	12005487	0
1	12022331	0
1	12028503	0
1	12031271	0
1	12041971	0
1	12048141	0
1	12057958	0
1	12076307	0
1	12102753	0
1	12103291	0
1	12103299	0
1	12112920	0
1	12121015	0
1	12136160	0
1	12147206	0
1	12163345	0
1	12166016	0
1	12173324	0
1	12256214	0
1	12266416	0
1	12293115	0
1	12316518	0
1	12317341	0
1	12319356	0
1	12333093	0
1	12343193	0
1	12348515	0
1	12359958	0
1	12369379	0
1	12370878	0
1	12370954	0
1	12383906	0
1	12385698	0
1	12397360	0
1	12416045	0
1	12426527	0
1	12440096	0
1	12474917	0
1	12499307	0
1	12515443	0
1	12521008	0
1	12521765	0
1	12571213	0
1	12583433	0
1	12594569	0
1	12594608	0
1	12616104	0
1	12618254	0
1	12629261	0
1	12635987	0
1	12642554	0
1	12647743	0
1	12652535	0
1	12684643	0
1	12688007	0
1	12692706	0
1	12692707	0
1	12698909	0
1	12698910	0
1	12717190	0
1	12717194	0
1	12826316	0
1	12843814	0
1	12845921	0
1	12849150	0
1	12853805	0
1	12854401	0
1	12855553	0
1	12861983	0
1	12862036	0
1	12862047	0
1	12875052	0
1	12888001	0
1	12888005	0
1	12889144	0
1	12889180	0
1	12889183	0
1	12890289	0
1	12890710	0
1	12891079	0
1	12891082	0
1	12891192	0
1	12891503	0
1	12891519	0
1	12891592	0
1	12892080	0
1	12892462	0
1	12893815	0
1	12898115	0
1	12907798	0
1	12907802	0
1	12907803	0
1	12910085	0
1	12914410	0
1	12920914	0
1	12924855	0
1	12927372	0
1	12927571	0
1	12927583	0
1	12930603	0
1	12930681	0
1	12931113	0
1	12936664	0
1	12936720	0
1	12938785	0
1	12940625	0
1	12943541	0
1	12945730	0
1	12946077	0
1	12946111	0
1	12946119	0
1	12946147	0
1	12946656	0
1	12947461	0
1	12948902	0
1	12959962	0
1	12962481	0
1	12963361	0
1	12964453	0
1	12967301	0
1	12979845	0
1	12982122	0
1	12985870	0
1	12999289	0
1	13002300	0
1	13002313	0
1	13002499	0
1	13008442	0
1	13008502	0
1	13008750	0
1	13015044	0
1	13025389	0
1	13039933	0
1	13108899	0
1	13113399	0
1	13115567	0
1	13118974	0
1	13119225	0
1	13119929	0
1	13119938	0
1	13119957	0
1	13120167	0
1	13120223	0
1	13120246	0
1	13121332	0
1	13121337	0
1	13130930	0
1	13133307	0
1	13134125	0
1	13138090	0
1	13139735	0
1	13139966	0
1	13140128	0
1	13162139	0
1	13166861	0
1	13171269	0
1	13178397	0
1	13178399	0
1	13178405	0
1	13178414	0
1	13178415	0
1	13178429	0
1	13179336	0
1	13182769	0
1	13182784	0
1	13182792	0
1	13182798	0
1	13182800	0
1	13182801	0
1	13182805	0
1	13184308	0
1	13184340	0
1	13184345	0
1	13186543	0
1	13186544	0
1	13189750	0
1	13218904	0
1	13333860	0
1	13345036	0
1	13359145	0
1	13359173	0
1	13362470	0
1	13367500	0
1	13367657	0
1	13369576	0
1	13377190	0
1	13377732	0
1	13379179	0
1	13379613	0
1	13384142	0
1	13402130	0
1	13404226	0
1	13420096	0
1	13420568	0
1	13420584	0
1	13421108	0
1	13422767	0
1	13423697	0
1	13423945	0
1	13424237	0
1	13424873	0
1	13431961	0
1	13442285	0
1	13442317	0
1	13449801	0
1	13452564	0
1	13452811	0
1	13455021	0
1	13455532	0
1	13461316	0
1	13488655	0
1	13489945	0
1	13492845	0
1	13495320	0
1	13609032	0
1	13610377	0
1	13625619	0
1	13644653	0
1	13644742	0
1	13645606	0
1	13671887	0
1	13673657	0
1	13681671	0
1	13687966	0
1	13692054	0
1	13692057	0
1	13695281	0
1	13704558	0
1	13708095	0
1	13722487	0
1	13735955	0
1	13736993	0
1	13737358	0
1	13737728	0
1	13768324	0
1	13796782	0
1	13796794	0
1	13799633	0
1	13810781	0
1	13815094	0
1	13818779	0
1	13839144	0
1	13849672	0
1	13897046	0
1	13902943	0
1	13922451	0
1	13947822	0
1	13965448	0
1	13967463	0
1	13986986	0
1	13988594	0
1	13991944	0
1	14033466	0
1	14035659	0
1	14036094	0
1	14041677	0
1	14066478	0
1	14075423	0
1	14095772	0
1	14118036	0
1	14151031	0
1	14196489	0
1	14206132	0
1	14206136	0
1	14206160	0
1	14206344	0
1	14231599	0
1	14251783	0
1	14251784	0
1	14255341	0
1	14268897	0
1	14278753	0
1	14305334	0
1	14310514	0
1	14323795	0
1	14330712	0
1	14332395	0
1	14341727	0
1	14350533	0
1	14354572	0
1	14357130	0
1	14377641	0
1	14377667	0
1	14386003	0
1	14400037	0
1	14413646	0
1	14417253	0
1	14430322	0
1	14461491	0
1	14461493	0
1	14466422	0
1	14482237	0
1	14530508	0
1	14551825	0
1	14589555	0
1	14619534	0
1	14624684	0
1	14635528	0
1	14657552	0
1	14664154	0
1	14678786	0
1	14714394	0
1	14714459	0
1	14728989	0
1	14729590	0
1	14761304	0
1	14767255	0
1	14769575	0
1	14783136	0
1	14802049	0
1	14818354	0
1	14864693	0
1	14875261	0
1	14877320	0
1	14877375	0
1	14891223	0
1	14894006	0
1	14931795	0
1	14942121	0
1	14956623	0
1	14960380	0
1	14978743	0
1	15002529	0
1	15035606	0
1	15060799	0
1	15112817	0
1	15125219	0
1	15166515	0
1	15178411	0
1	15184710	0
1	15198145	0
1	15198976	0
1	15243274	0
1	15255898	0
1	15269503	0
1	15278242	0
1	15278473	0
1	15317192	0
1	15324903	0
1	15324916	0
1	15327352	0
1	15328502	0
1	15336984	0
1	15343532	0
1	15344300	0
1	15362726	0
1	15362787	0
1	15366573	0
1	15408621	0
1	15428535	0
1	15436134	0
1	15436287	0
1	15436301	0
1	15436715	0
1	15436719	0
1	15436973	0
1	15450873	0
1	15461768	0
1	15463541	0
1	15465885	0
1	15479380	0
1	15485173	0
1	15520272	0
1	15573070	0
1	15591044	0
1	15591075	0
1	15605792	1
1	15641578	0
1	15642248	0
1	15671871	0
1	15681027	0
1	15694766	0
1	15719589	0
1	15722751	0
1	15723843	0
1	15750823	0
1	15789085	0
1	15790384	0
1	15800259	0
1	15801718	0
1	15812711	0
1	15816758	0
1	15816760	0
1	15827574	0
1	15843636	0
1	15907414	0
1	15920825	0
1	15920840	0
1	15932672	0
1	15941160	0
1	15948403	0
1	15961727	0
1	15973247	0
1	15978553	0
1	15998037	0
1	16015023	0
1	16016617	0
1	16019796	0
1	16022676	0
1	16025044	0
1	16040386	0
1	16048764	0
1	16066953	0
1	16068417	0
1	16085590	0
1	16089683	0
1	16090307	0
1	16109182	0
1	16109305	0
1	16129320	0
1	16131002	0
1	16131112	0
1	16147462	0
1	16159259	0
1	16162179	0
1	16162995	0
1	16166460	0
1	16167602	0
1	16167664	0
1	16170485	0
1	16173164	0
1	16186914	0
1	16193698	0
1	16205520	0
1	16205525	0
1	16218091	0
1	16228679	0
1	16230244	0
1	16262655	0
1	16290475	0
1	16291608	0
1	16360323	0
1	16360347	0
1	16361525	0
1	16370427	0
1	16378854	0
1	16383547	0
1	16383574	0
1	16389852	0
1	16492652	0
1	16492656	0
1	16492716	0
1	16494190	0
1	16509375	0
1	16521302	0
1	16541686	0
1	16541691	0
1	16548789	0
1	16579418	0
1	16586077	0
1	16588049	0
1	16602902	0
1	16654660	0
1	16657389	0
1	16658700	0
1	16659040	0
1	16669285	0
1	16674518	0
1	16679751	0
1	16682554	0
1	16696735	0
1	16718542	0
1	16738307	0
1	16741388	0
1	16748322	0
1	16750032	0
1	16764883	0
1	16764888	0
1	16799632	0
1	16813051	0
1	16830499	0
1	16833275	0
1	16834841	0
1	16834886	0
1	16835104	0
1	16836269	0
1	16837764	0
1	16840223	0
1	16841509	0
1	16841784	0
1	16842905	0
1	16842968	0
1	16842970	0
1	16843113	0
1	16852601	0
1	16852839	0
1	16853412	0
1	16855630	0
1	16855645	0
1	16856960	0
1	16858595	0
1	16859762	0
1	16862132	0
1	16862158	0
1	16862875	0
1	16862876	0
1	16863726	0
1	16863759	0
1	16863767	0
1	16869526	0
1	16870738	0
1	16876201	0
1	16881706	0
1	16887371	0
1	16888703	0
1	16889217	0
1	16890331	0
1	16891416	0
1	16891639	0
1	16892505	0
1	16892707	0
1	16892724	0
1	16892765	0
1	16892779	0
1	16893000	0
1	16893011	0
1	16894289	0
1	16896418	0
1	16897500	0
1	16898582	0
1	16901710	0
1	16901757	0
1	16903651	0
1	16905788	0
1	16906540	0
1	16906694	0
1	16907891	0
1	16908080	0
1	16908178	0
1	16908394	0
1	16908883	0
1	16908887	0
1	16910635	0
1	16910658	0
1	16911135	0
1	16912133	0
1	16913250	0
1	16916809	0
1	16916812	0
1	16922522	0
1	16924766	0
1	16937986	0
1	16942104	0
1	16942800	0
1	16942992	0
1	16943182	0
1	16944007	0
1	16947064	0
1	16960911	0
1	16967171	0
1	16972067	0
1	16972068	0
1	16978873	0
1	16978886	0
1	16979360	0
1	16987035	0
1	16989279	0
1	16994672	0
1	17002326	0
1	17002471	0
1	17006274	0
1	17006301	0
1	17008206	0
1	17008665	0
1	17011545	0
1	17014195	0
1	17017165	0
1	17018975	0
1	17020048	0
1	17022745	0
1	17022746	0
1	17024378	0
1	17025538	0
1	17025992	0
1	17027763	0
1	17029714	0
1	17033429	0
1	17042877	0
1	17054766	0
1	17055595	0
1	17056964	0
1	17059032	0
1	17059970	0
1	17060652	0
1	17061191	0
1	17064491	0
1	17066230	0
1	17069481	0
1	17073770	0
1	17076340	0
1	17078829	0
1	17083872	0
1	17084066	0
1	17084497	0
1	17089050	0
1	17092015	0
1	17116568	0
1	17117728	0
1	17122703	0
1	17176605	0
1	17177321	0
1	17181613	0
1	17183487	0
1	17187751	0
1	17190353	0
1	17195610	0
1	17196141	0
1	17196158	0
1	17198874	0
1	17198892	0
1	17200936	0
1	17201942	0
1	17201945	0
1	17201946	0
1	17201948	0
1	17201954	0
1	17204591	0
1	17206984	0
1	17207502	0
1	17222722	0
1	17222723	0
1	17223462	0
1	17223532	0
1	17228568	0
1	17228597	0
1	17230962	0
1	17231338	0
1	17231738	0
1	17234920	0
1	17236209	0
1	17252392	0
1	17266616	0
1	17307271	0
1	17332242	0
1	17355912	0
1	17358527	0
1	17365213	0
1	17370194	0
1	17370837	0
1	17375867	0
1	17421483	0
1	17475639	0
1	17492741	0
1	17507735	0
1	17536024	0
1	17553008	0
1	17575622	0
1	17637690	0
1	17652294	0
1	17671726	0
1	17678533	0
1	17678599	0
1	17681352	0
1	17683020	1
1	17683487	0
1	17708747	0
1	17718142	0
1	17750754	0
1	17784160	0
1	17784584	0
1	17797055	0
1	17798699	0
1	17819492	0
1	17832283	0
1	17845298	0
1	17852107	0
1	17854366	0
1	17910355	0
1	17915394	0
1	17915403	0
1	17915406	0
1	17945220	0
1	17977627	0
1	18020244	0
1	18030154	0
1	18032419	0
1	18040196	0
1	18042911	0
1	18061076	0
1	18066757	0
1	18109837	0
1	18127078	0
1	18166511	0
1	18169743	0
1	18194209	0
1	18224015	0
1	18235922	0
1	18283182	0
1	18290041	0
1	18347536	0
1	18356150	0
1	18376247	0
1	18424140	0
1	18434214	0
1	18434220	0
1	18451604	0
1	18490038	0
1	18511959	0
1	18513333	0
1	18537608	0
1	18538336	0
1	18559514	0
1	18568749	0
1	18591923	0
1	18599932	0
1	18650094	0
1	18657472	0
1	18676522	0
1	18721297	0
1	18747411	0
1	18759692	0
1	18772448	0
1	18776424	0
1	18791654	0
1	18792540	0
1	18793094	0
1	18805176	0
1	18819501	0
1	18866391	0
1	18866403	0
1	18873359	0
1	18881437	0
1	18892506	0
1	18904596	0
1	18921138	0
1	18930388	0
1	18966699	0
1	18974427	0
1	18999090	0
1	19015025	1
1	19020596	0
1	19043194	0
1	19056252	0
1	19057028	0
1	19083557	0
1	19092842	0
1	19115357	1
1	19127497	1
1	19231704	0
1	19252302	0
1	19252348	0
1	19252527	0
1	19254911	0
1	19290016	1
1	19305835	0
1	19318202	0
1	19328884	0
1	19348467	0
1	19357408	0
1	19357417	0
1	19357419	0
1	19357533	0
1	19357815	0
1	19357881	0
1	19358839	1
1	19371182	0
1	19386718	0
1	19431870	0
1	19444912	0
1	19451211	0
1	19457644	0
1	19458609	0
1	19503911	0
1	19513283	0
1	19523754	0
1	19534949	0
1	19537264	0
1	19598187	0
1	19600896	0
1	19601859	0
1	19626919	0
1	19629359	0
1	19632118	0
1	19638936	0
1	19645155	0
1	19681988	0
1	19701195	0
1	19707749	0
1	19723298	0
1	19761044	0
1	19773818	0
1	19784576	0
1	19784580	0
1	19797411	0
[truncated: 232,049 more rows]
