# Supplementary material for: Valection: design optimization for validation and verification studies
Source: BMC Bioinformatics. 2018 Sep 25;19:339. doi: 10.1186/s12859-018-2391-z (PMC6157051; doi:10.1186/s12859-018-2391-z)
Supplement: Supplementary file 7 — Table S6. A table of all predicted SNVs for tumour IS2, annotated by chromosome (“chrom”) and position (“pos”), and a “truth” column for whether the call is a true positive (1) or not (0). (CSV 2537 kb) [file 12859_2018_2391_MOESM7_ESM.csv]

chrom	pos	truth
1	10904	0
1	12332	0
1	13143	0
1	15849	0
1	16977	0
1	17020	0
1	17385	0
1	18711	0
1	18746	0
1	18934	0
1	19592	0
1	19600	0
1	19952	0
1	20136	0
1	21352	0
1	22025	0
1	22070	0
1	23343	0
1	26740	0
1	28808	0
1	29362	0
1	29790	0
1	30315	0
1	31496	0
1	32467	0
1	32834	0
1	35909	0
1	36630	0
1	37533	0
1	38285	0
1	40197	0
1	40894	0
1	43205	0
1	44787	0
1	46105	0
1	49272	0
1	56381	0
1	68896	0
1	71231	0
1	72787	0
1	74057	0
1	79050	0
1	80281	0
1	82784	0
1	90957	0
1	91214	0
1	92654	0
1	92742	0
1	92750	0
1	92836	0
1	93154	0
1	93819	0
1	94570	0
1	94725	0
1	94893	0
1	98945	0
1	99941	0
1	100876	0
1	101111	0
1	101235	0
1	101550	0
1	101674	0
1	102791	0
1	103966	0
1	104138	0
1	104942	0
1	105181	0
1	105194	0
1	105279	0
1	105737	0
1	106619	0
1	108365	0
1	108413	0
1	111931	0
1	114435	0
1	117189	0
1	118169	0
1	121935	0
1	125202	0
1	129151	0
1	131957	0
1	132138	0
1	134367	0
1	134770	0
1	135539	0
1	135554	0
1	136409	0
1	136645	0
1	136652	0
1	136934	0
1	137123	0
1	137142	0
1	137263	0
1	139947	0
1	140431	0
1	140529	0
1	143096	0
1	149685	0
1	157786	0
1	165497	0
1	172119	0
1	174844	0
1	175322	0
1	176412	0
1	228955	0
1	230942	0
1	231054	0
1	231782	0
1	233086	0
1	236721	0
1	238491	0
1	239482	0
1	241320	0
1	242960	0
1	245088	0
1	247193	0
1	248980	0
1	249949	0
1	250184	0
1	251012	0
1	251496	0
1	251509	0
1	251803	0
1	255923	0
1	256023	0
1	264072	0
1	265191	0
1	320199	0
1	320632	0
1	321588	0
1	322224	0
1	323434	0
1	323441	0
1	324108	0
1	326780	0
1	326833	0
1	326965	0
1	326977	0
1	328448	0
1	337026	0
1	350254	0
1	350804	0
1	352188	0
1	361734	0
1	363066	0
1	363084	0
1	363596	0
1	363966	0
1	372761	0
1	374819	0
1	379274	0
1	381183	0
1	381188	0
1	381790	0
1	382653	0
1	383468	0
1	384396	0
1	384423	0
1	386373	0
1	389381	0
1	390437	0
1	392228	0
1	393865	0
1	397090	0
1	404567	0
1	404885	0
1	409533	0
1	411415	0
1	414384	0
1	417266	0
1	417269	0
1	418548	0
1	420126	0
1	424458	0
1	426389	0
1	429563	0
1	430014	0
1	431865	0
1	432196	0
1	435854	0
1	436484	0
1	436897	0
1	437164	0
1	437508	0
1	438031	0
1	438083	0
1	438508	0
1	438549	0
1	438886	0
1	442106	0
1	442280	0
1	442491	0
1	444037	0
1	444048	0
1	444762	0
1	445334	0
1	445377	0
1	447010	0
1	447296	0
1	448192	0
1	448466	0
1	449196	0
1	449768	0
1	449909	0
1	449958	0
1	450144	0
1	450209	0
1	450425	0
1	450472	0
1	450585	0
1	450594	0
1	456336	0
1	460666	0
1	462985	0
1	463228	0
1	465289	0
1	466217	0
1	466713	0
1	468437	0
1	471145	0
1	526193	0
1	533958	0
1	534242	0
1	535916	0
1	538603	0
1	539274	0
1	540972	0
1	540979	0
1	545990	0
1	546140	0
1	546147	0
1	546805	0
1	547588	0
1	548123	0
1	556487	0
1	557715	0
1	559893	0
1	560369	0
1	561340	0
1	565697	0
1	566048	0
1	566390	0
1	569431	0
1	570184	0
1	571665	0
1	576414	0
1	577799	0
1	577825	0
1	578852	0
1	582594	0
1	583515	0
1	584887	0
1	584903	0
1	587106	0
1	598833	0
1	605108	0
1	607906	0
1	612050	0
1	634616	0
1	636517	0
1	637595	0
1	639686	0
1	640047	0
1	647148	0
1	659732	0
1	660532	0
1	661136	0
1	661502	0
1	663409	0
1	663751	0
1	668467	0
1	669590	0
1	670571	0
1	672216	0
1	673896	0
1	674109	0
1	674247	0
1	674314	0
1	678438	0
1	678448	0
1	680246	0
1	684862	0
1	689186	0
1	689416	0
1	692233	0
1	694818	0
1	695785	0
1	708676	0
1	709383	0
1	724939	0
1	727674	0
1	727703	0
1	727913	0
1	727962	0
1	749707	0
1	750153	0
1	756011	0
1	756257	0
1	770996	0
1	771005	0
1	772755	0
1	776458	0
1	777859	0
1	788890	0
1	789009	0
1	796836	0
1	797297	0
1	802240	0
1	811290	0
1	811301	0
1	811411	0
1	811426	0
1	811589	0
1	811600	0
1	811640	0
1	814694	0
1	815277	0
1	815293	0
1	815463	0
1	815601	0
1	815728	0
1	815757	0
1	815803	0
1	816567	0
1	816608	0
1	816609	0
1	816995	0
1	817901	0
1	818201	0
1	818208	0
1	818215	0
1	818258	0
1	820036	0
1	820047	0
1	823155	0
1	823167	0
1	823453	0
1	825104	0
1	825240	0
1	827269	0
1	828146	0
1	844008	0
1	844725	0
1	844878	0
1	845081	0
1	859404	0
1	859690	0
1	860789	0
1	869556	0
1	870141	0
1	878904	0
1	897460	0
1	912213	0
1	912222	0
1	912254	0
1	912286	0
1	912498	0
1	912562	0
1	912660	0
1	912750	0
1	913239	0
1	913307	0
1	932185	0
1	952329	0
1	952333	0
1	952336	0
1	964291	0
1	965403	0
1	970549	0
1	976382	0
1	976392	0
1	976467	0
1	985450	0
1	1011013	0
1	1011057	0
1	1011765	0
1	1012097	0
1	1012577	0
1	1012625	0
1	1012653	0
1	1013526	0
1	1014005	0
1	1014301	0
1	1023704	0
1	1034381	0
1	1034390	0
1	1034813	0
1	1035262	0
1	1037477	0
1	1044242	0
1	1051024	0
1	1051086	0
1	1054157	0
1	1074837	0
1	1075194	0
1	1075279	0
1	1176081	0
1	1223790	0
1	1224523	0
1	1224632	0
1	1224693	0
1	1225056	0
1	1225065	0
1	1225141	0
1	1243929	0
1	1258040	0
1	1259465	0
1	1259473	0
1	1259503	0
1	1259511	0
1	1285541	0
1	1291382	0
1	1298818	0
1	1317704	0
1	1317847	0
1	1362882	0
1	1362894	0
1	1366408	0
1	1366414	0
1	1366430	0
1	1454424	0
1	1475369	0
1	1475430	0
1	1475507	0
1	1475630	0
1	1503095	0
1	1503099	0
1	1530746	0
1	1541233	0
1	1541430	0
1	1541911	0
1	1551428	0
1	1551577	0
1	1583954	0
1	1583970	0
1	1598433	0
1	1598434	0
1	1600051	0
1	1600061	0
1	1605422	0
1	1606072	0
1	1607726	0
1	1608100	0
1	1616853	0
1	1622015	0
1	1622816	0
1	1629418	0
1	1638821	0
1	1645434	0
1	1647778	0
1	1648140	0
1	1648384	0
1	1649105	0
1	1649137	0
1	1650542	0
1	1650657	0
1	1650797	0
1	1650801	0
1	1654038	0
1	1657068	0
1	1672823	0
1	1672912	0
1	1673172	0
1	1675007	0
1	1677845	0
1	1718980	0
1	1721154	0
1	1777273	0
1	1787808	1
1	1812035	0
1	1819379	1
1	1822883	0
1	1822889	0
1	1847856	0
1	1860862	0
1	1862958	0
1	1886529	0
1	1894762	0
1	1911239	0
1	1911246	0
1	1913259	0
1	1913361	0
1	1925176	0
1	1925185	0
1	1940071	0
1	2008442	0
1	2008444	0
1	2037907	0
1	2037934	0
1	2037992	0
1	2038042	0
1	2038043	0
1	2040759	0
1	2045376	0
1	2045380	0
1	2053183	0
1	2053197	0
1	2053198	0
1	2053367	0
1	2053568	0
1	2054270	0
1	2055658	0
1	2055663	0
1	2055753	0
1	2055760	0
1	2101236	0
1	2101245	0
1	2115269	1
1	2120468	0
1	2125942	0
1	2125976	0
1	2136523	0
1	2142665	0
1	2143134	0
1	2212092	0
1	2212194	0
1	2212617	0
1	2212950	0
1	2212958	0
1	2213006	0
1	2213016	0
1	2213092	0
1	2213160	0
1	2213314	0
1	2213342	0
1	2213366	0
1	2213647	0
1	2213708	0
1	2213772	0
1	2213815	0
1	2213880	0
1	2213901	0
1	2256609	0
1	2280120	0
1	2280139	0
1	2295248	0
1	2296813	0
1	2328176	0
1	2331668	0
1	2332665	0
1	2332666	0
1	2332842	0
1	2367940	0
1	2382077	0
1	2384533	0
1	2390991	0
1	2391033	0
1	2391058	0
1	2415218	0
1	2422541	1
1	2454254	0
1	2470834	0
1	2494323	1
1	2523938	0
1	2572466	0
1	2583462	0
1	2583752	0
1	2584059	0
1	2584077	0
1	2584608	0
1	2584639	0
1	2584667	0
1	2584789	0
1	2584996	0
1	2585076	0
1	2585531	0
1	2585624	0
1	2586580	0
1	2586954	0
1	2587817	0
1	2587834	0
1	2588820	0
1	2589182	0
1	2590298	0
1	2590605	0
1	2593804	0
1	2593918	0
1	2593998	0
1	2594223	0
1	2594439	0
1	2594768	0
1	2594775	0
1	2597527	0
1	2597535	0
1	2597700	0
1	2598420	0
1	2598427	0
1	2598484	0
1	2598493	0
1	2598534	0
1	2598804	0
1	2599076	0
1	2599162	0
1	2599175	0
1	2599402	0
1	2599530	0
1	2601663	0
1	2605943	0
1	2606941	0
1	2607921	0
1	2607922	0
1	2608247	0
1	2609053	0
1	2609155	0
1	2610413	0
1	2610706	0
1	2611740	0
1	2612546	0
1	2614066	0
1	2614350	0
1	2614578	0
1	2614589	0
1	2614695	0
1	2614861	0
1	2614899	0
1	2615166	0
1	2615360	0
1	2615481	0
1	2615576	0
1	2616597	0
1	2617053	0
1	2617080	0
1	2617093	0
1	2617109	0
1	2617761	0
1	2617814	0
1	2617934	0
1	2619983	0
1	2620248	0
1	2620738	0
1	2621268	0
1	2621850	0
1	2623033	0
1	2623047	0
1	2623295	0
1	2623318	0
1	2623810	0
1	2624230	0
1	2624254	0
1	2624779	0
1	2624830	0
1	2625169	0
1	2626074	0
1	2626097	0
1	2626149	0
1	2626429	0
1	2627122	0
1	2627683	0
1	2628506	0
1	2628757	0
1	2628770	0
1	2629812	0
1	2629823	0
1	2629826	0
1	2629846	0
1	2630578	0
1	2630591	0
1	2687815	0
1	2689956	0
1	2691440	0
1	2691476	0
1	2714848	0
1	2765797	0
1	2766191	0
1	2768570	0
1	2769359	0
1	2828424	0
1	2866430	0
1	2874884	0
1	2893587	0
1	2893614	0
1	2894060	0
1	2894099	0
1	2894415	0
1	2967723	0
1	2986117	0
1	2987105	0
1	2987113	0
1	3067428	0
1	3084741	0
1	3098026	0
1	3098040	0
1	3098060	0
1	3098063	0
1	3106502	1
1	3111211	0
1	3121878	0
1	3123124	0
1	3177691	0
1	3186442	0
1	3190387	0
1	3204003	0
1	3204226	0
1	3215901	0
1	3216068	0
1	3232849	0
1	3268088	0
1	3268094	0
1	3268117	0
1	3295962	0
1	3296304	0
1	3296368	0
1	3296438	0
1	3296480	0
1	3306530	0
1	3321328	1
1	3338513	0
1	3347655	1
1	3398886	0
1	3408339	0
1	3427121	0
1	3495377	0
1	3500248	0
1	3500266	0
1	3500326	0
1	3504507	0
1	3504540	0
1	3504544	0
1	3504560	0
1	3504578	0
1	3504610	0
1	3504640	0
1	3504660	0
1	3504697	0
1	3504730	0
1	3504817	0
1	3515290	0
1	3557113	0
1	3560597	0
1	3560600	0
1	3605768	1
1	3610449	0
1	3610523	0
1	3610533	0
1	3610568	0
1	3610655	0
1	3610862	0
1	3623019	0
1	3633113	0
1	3634419	0
1	3634660	0
1	3674002	0
1	3724210	0
1	3785147	0
1	3785172	0
1	3785193	0
1	3785237	0
1	3794835	1
1	3805559	0
1	3808883	0
1	3809051	0
1	3824984	0
1	3835194	0
1	3837131	0
1	4076959	0
1	4076982	0
1	4126901	0
1	4127478	0
1	4137373	0
1	4137851	0
1	4138020	0
1	4196037	0
1	4196120	0
1	4204701	0
1	4204786	0
1	4231971	0
1	4274200	0
1	4288494	0
1	4288520	0
1	4305939	0
1	4334216	0
1	4334235	0
1	4392013	0
1	4392654	0
1	4393196	0
1	4393254	0
1	4396706	0
1	4396723	0
1	4417192	0
1	4423896	0
1	4442948	0
1	4443109	0
1	4443387	0
1	4443760	0
1	4444707	0
1	4444953	0
1	4445009	0
1	4445154	0
1	4445179	0
1	4445339	0
1	4445725	0
1	4445892	0
1	4446997	0
1	4447233	0
1	4447322	0
1	4447350	0
1	4447422	0
1	4447652	0
1	4447764	0
1	4447940	0
1	4448040	0
1	4448201	0
1	4448722	0
1	4448819	0
1	4449075	0
1	4474265	0
1	4580927	0
1	4582924	0
1	4582998	0
1	4591786	0
1	4600784	0
1	4604489	0
1	4619672	1
1	4621463	0
1	4658311	0
1	4658339	0
1	4658350	0
1	4692755	0
1	4692789	0
1	4692796	0
1	4692866	0
1	4692880	0
1	4692914	0
1	4692998	0
1	4693059	0
1	4693234	0
1	4693268	0
1	4701258	0
1	4709400	0
1	4710953	0
1	4717784	0
1	4758331	0
1	4768018	0
1	4855508	0
1	4856006	0
1	4879445	0
1	4895094	0
1	4924170	0
1	4945638	0
1	4946252	0
1	4992162	0
1	5029224	0
1	5065717	0
1	5129574	0
1	5129578	0
1	5149229	0
1	5172382	0
1	5172445	0
1	5172469	0
1	5172494	0
1	5172497	0
1	5179077	0
1	5179080	0
1	5179084	0
1	5197115	0
1	5220270	0
1	5285340	0
1	5285360	0
1	5306736	0
1	5323046	0
1	5327732	0
1	5327760	0
1	5329865	0
1	5335794	0
1	5338596	0
1	5350878	0
1	5405111	0
1	5517130	0
1	5609319	0
1	5630346	0
1	5639931	1
1	5640228	0
1	5642896	0
1	5670327	1
1	5685257	0
1	5715519	0
1	5716283	0
1	5717179	0
1	5727428	0
1	5727496	0
1	5728486	0
1	5728534	0
1	5728562	0
1	5729755	0
1	5730012	0
1	5730106	0
1	5730915	0
1	5731085	0
1	5732340	0
1	5732871	0
1	5733144	0
1	5734767	0
1	5735034	0
1	5735594	0
1	5735754	0
1	5749226	0
1	5749227	0
1	5761932	0
1	5792780	0
1	5796456	0
1	5807674	0
1	5857617	0
1	5862880	0
1	5862893	0
1	5862962	0
1	5877169	0
1	5877398	0
1	5877400	0
1	5877593	0
1	5889815	0
1	5889911	0
1	5892328	0
1	5911909	1
1	5944944	0
1	5992856	0
1	5992858	0
1	6001349	0
1	6037964	0
1	6052003	0
1	6052004	0
1	6065160	0
1	6065240	0
1	6065285	0
1	6066023	0
1	6066032	0
1	6066071	0
1	6066115	0
1	6066228	0
1	6066234	0
1	6066372	0
1	6066378	0
1	6066471	0
1	6165419	0
1	6166932	0
1	6167475	0
1	6167756	0
1	6179926	0
1	6179959	0
1	6180560	0
1	6184342	0
1	6184350	0
1	6184728	0
1	6199278	0
1	6220191	0
1	6220208	0
1	6220313	0
1	6259672	1
1	6262054	0
1	6263617	0
1	6264772	0
1	6264775	0
1	6352949	0
1	6454672	0
1	6505827	0
1	6506057	0
1	6548355	1
1	6575071	0
1	6583183	0
1	6583667	0
1	6599558	0
1	6604614	0
1	6604621	0
1	6610371	0
1	6616758	0
1	6621921	0
1	6670069	1
1	6677185	1
1	6718922	1
1	6733280	0
1	6733286	0
1	6774822	0
1	6788284	0
1	6788985	0
1	6799184	0
1	6856192	0
1	7000977	0
1	7000991	0
1	7025011	0
1	7044164	0
1	7122308	0
1	7207969	0
1	7240596	0
1	7283221	0
1	7291420	0
1	7309625	1
1	7325519	0
1	7370744	0
1	7370764	0
1	7397655	0
1	7454903	0
1	7471673	0
1	7501823	0
1	7552899	0
1	7553540	0
1	7553541	0
1	7554259	0
1	7590893	0
1	7608990	0
1	7700459	1
1	7749877	0
1	7771223	0
1	7811432	1
1	7843741	0
1	7860901	0
1	7892408	0
1	7892413	0
1	7892916	0
1	7925058	0
1	7947652	0
1	7963456	0
1	8013157	0
1	8034940	0
1	8057656	0
1	8067557	0
1	8078061	0
1	8080151	0
1	8102680	0
1	8115504	0
1	8115509	0
1	8131510	0
1	8131512	0
1	8149375	0
1	8159371	0
1	8187926	0
1	8290948	0
1	8302801	0
1	8302831	0
1	8302841	0
1	8302868	0
1	8303047	0
1	8303058	0
1	8315500	0
1	8315535	0
1	8322371	0
1	8322374	0
1	8347077	0
1	8351466	0
1	8364501	0
1	8382094	0
1	8382328	0
1	8382356	0
1	8382421	0
1	8382482	0
1	8429569	0
1	8435741	0
1	8460284	0
1	8540203	0
1	8558876	0
1	8561436	0
1	8561460	0
1	8562003	0
1	8581253	0
1	8590738	0
1	8590762	0
1	8606912	0
1	8655495	0
1	8665835	0
1	8677774	0
1	8786201	0
1	8793022	0
1	8796930	0
1	8800780	0
1	8808185	0
1	8808687	0
1	8809322	0
1	8816175	0
1	8834406	0
1	8836708	0
1	8867424	1
1	8928811	0
1	8937772	0
1	8991911	0
1	8993108	0
1	8993109	0
1	8999165	0
1	9093913	0
1	9119412	0
1	9120188	0
1	9120301	0
1	9120716	0
1	9130129	0
1	9137507	0
1	9141549	0
1	9141550	0
1	9144208	0
1	9144211	0
1	9148820	0
1	9148823	0
1	9157876	1
1	9162490	0
1	9189460	0
1	9215786	0
1	9220068	0
1	9230505	0
1	9269381	0
1	9283458	0
1	9340442	0
1	9417208	0
1	9439796	0
1	9439802	0
1	9439806	0
1	9439983	0
1	9440302	0
1	9440329	0
1	9440418	0
1	9440420	0
1	9454250	0
1	9548134	0
1	9574699	0
1	9583792	0
1	9591954	0
1	9604337	0
1	9614376	0
1	9622996	0
1	9684084	0
1	9684085	0
1	9684092	0
1	9684097	0
1	9684107	0
1	9684114	0
1	9698789	0
1	9799893	0
1	9799903	0
1	9870185	0
1	9993364	0
1	9997897	0
1	9999431	0
1	10001981	0
1	10025372	0
1	10028630	0
1	10048792	0
1	10086347	0
1	10096565	0
1	10119063	1
1	10139810	0
1	10208768	0
1	10215146	0
1	10216328	0
1	10254533	0
1	10272950	0
1	10283204	0
1	10304390	0
1	10320873	0
1	10329872	0
1	10333793	0
1	10418181	0
1	10432879	0
1	10465482	0
1	10501702	0
1	10540918	0
1	10563338	0
1	10587284	0
1	10614188	0
1	10646720	0
1	10647977	0
1	10702402	0
1	10711399	0
1	10727861	0
1	10740348	0
1	10804655	0
1	10845111	0
1	10932186	1
1	10980083	0
1	10986584	0
1	11027212	0
1	11030929	0
1	11030932	0
1	11030948	0
1	11031072	0
1	11031088	0
1	11031089	0
1	11031100	0
1	11069081	0
1	11075881	0
1	11078397	0
1	11096706	0
1	11101807	0
1	11101866	0
1	11101875	0
1	11101939	0
1	11149279	0
1	11201860	0
1	11214580	0
1	11286982	0
1	11310242	0
1	11325330	0
1	11398246	0
1	11407745	0
1	11436727	0
1	11464766	0
1	11464770	0
1	11465529	0
1	11485298	0
1	11491837	0
1	11492418	0
1	11525265	0
1	11582696	0
1	11582763	0
1	11582785	0
1	11582839	0
1	11582981	0
1	11583035	0
1	11607443	0
1	11703489	0
1	11723015	0
1	11733777	1
1	11738810	0
1	11770764	0
1	11770936	0
1	11783662	0
1	11786153	0
1	11786156	0
1	11832987	0
1	11880748	0
1	11880749	0
1	11880755	0
1	11880760	0
1	11949832	0
1	11954427	0
1	11989756	0
1	12031174	0
1	12078560	0
1	12085097	0
1	12102746	0
1	12103460	0
1	12127960	0
1	12144667	0
1	12197102	0
1	12219582	0
1	12234223	0
1	12252866	0
1	12312829	0
1	12346032	0
1	12373348	0
1	12494007	0
1	12602893	0
1	12602900	0
1	12620874	0
1	12688422	0
1	12688428	0
1	12688433	0
1	12707129	0
1	12739731	0
1	12762465	0
1	12782342	0
1	12790716	0
1	12800877	0
1	12801587	0
1	12822445	0
1	12826630	0
1	12841818	0
1	12843461	0
1	12843468	0
1	12843814	0
1	12844935	0
1	12846129	0
1	12846943	0
1	12846950	0
1	12847522	0
1	12848760	0
1	12849363	0
1	12849870	0
1	12850316	0
1	12851582	0
1	12852758	0
1	12852788	0
1	12852808	0
1	12852845	0
1	12853509	0
1	12853765	0
1	12853975	0
1	12854090	0
1	12854097	0
1	12854105	0
1	12854188	0
1	12854356	0
1	12856087	0
1	12856219	0
1	12861867	0
1	12861988	0
1	12887800	0
1	12887811	0
1	12887932	0
1	12888364	0
1	12888944	0
1	12889144	0
1	12890469	0
1	12891097	0
1	12891345	0
1	12891358	0
1	12891648	0
1	12891864	0
1	12892619	0
1	12893299	0
1	12907017	0
1	12907020	0
1	12907054	0
1	12907062	0
1	12907091	0
1	12908278	0
1	12908375	0
1	12917836	0
1	12918079	0
1	12920708	0
1	12921110	0
1	12921642	0
1	12922005	0
1	12922463	0
1	12926224	0
1	12926482	0
1	12926902	0
1	12926905	0
1	12926918	0
1	12928647	0
1	12931050	0
1	12931172	0
1	12931192	0
1	12931368	0
1	12931599	0
1	12934436	0
1	12934758	0
1	12935335	0
1	12936088	0
1	12936223	0
1	12936709	0
1	12940277	0
1	12942414	0
1	12942813	0
1	12942855	0
1	12943441	0
1	12944582	0
1	12944819	0
1	12945036	0
1	12946063	0
1	12947997	0
1	12948009	0
1	12953303	0
1	12957726	1
1	12958011	0
1	12962584	0
1	12963004	0
1	12963835	0
1	12970213	0
1	12970294	0
1	12972201	0
1	12972340	0
1	12973551	0
1	12987193	0
1	12988745	0
1	12991356	0
1	12996268	0
1	12998168	0
1	12998702	0
1	12998873	0
1	12999701	0
1	12999716	0
1	13001599	0
1	13001643	0
1	13002529	0
1	13002587	0
1	13003469	0
1	13003532	0
1	13004769	0
1	13005241	0
1	13005677	0
1	13005728	0
1	13005842	0
1	13006343	0
1	13006354	0
1	13006387	0
1	13006629	0
1	13008094	0
1	13008236	0
1	13009157	0
1	13009509	0
1	13009915	0
1	13011533	0
1	13012124	0
1	13013490	0
1	13019724	0
1	13020666	0
1	13020686	0
1	13026313	0
1	13027666	0
1	13028027	0
1	13028208	0
1	13028613	0
1	13029817	0
1	13031456	0
1	13031575	0
1	13031599	0
1	13032357	0
1	13033723	0
1	13037382	0
1	13043346	0
1	13045670	0
1	13047692	0
1	13047801	0
1	13048095	0
1	13050139	0
1	13050194	0
1	13050572	0
1	13104399	0
1	13104705	0
1	13104814	0
1	13105045	0
1	13105643	0
1	13106601	0
1	13106957	0
1	13108899	0
1	13109143	0
1	13109536	0
1	13112426	0
1	13113046	0
1	13113586	0
1	13113876	0
1	13116005	0
1	13116562	0
1	13116613	0
1	13116773	0
1	13116825	0
1	13117037	0
1	13118170	0
1	13118503	0
1	13118773	0
1	13119938	0
1	13120099	0
1	13120119	0
1	13123448	0
1	13123516	0
1	13123802	0
1	13123821	0
1	13130317	0
1	13131565	0
1	13136148	0
1	13136361	0
1	13138090	0
1	13138764	0
1	13138773	0
1	13139120	0
1	13139202	0
1	13139822	0
1	13139856	0
1	13139860	0
1	13139955	0
1	13140510	0
1	13140537	0
1	13141518	0
1	13141561	0
1	13142289	0
1	13146145	0
1	13146340	0
1	13159069	0
1	13162139	0
1	13174078	0
1	13178921	0
1	13178930	0
1	13180418	0
1	13180486	0
1	13180515	0
1	13180520	0
1	13180521	0
1	13180531	0
1	13180772	0
1	13183195	0
1	13183199	0
1	13184105	0
1	13186463	0
1	13186686	0
1	13186705	0
1	13186709	0
1	13186817	0
1	13186969	0
1	13186975	0
1	13186979	0
1	13186989	0
1	13187027	0
1	13187036	0
1	13187044	0
1	13187056	0
1	13187370	0
1	13187912	0
1	13191097	0
1	13205382	0
1	13212933	0
1	13213182	0
1	13218668	0
1	13320435	0
1	13320492	0
1	13320721	0
1	13321897	0
1	13323060	0
1	13323873	0
1	13327882	0
1	13328710	0
1	13332219	0
1	13332230	0
1	13333844	0
1	13334419	0
1	13335521	0
1	13335524	0
1	13335615	0
1	13335962	0
1	13335972	0
1	13340682	0
1	13343369	0
1	13343961	0
1	13344025	0
1	13348667	0
1	13355706	0
1	13355746	0
1	13357613	0
1	13357632	0
1	13357641	0
1	13357730	0
1	13358228	0
1	13359203	0
1	13359528	0
1	13360443	0
1	13361511	0
1	13361536	0
1	13361549	0
1	13361584	0
1	13361762	0
1	13361811	0
1	13363707	0
1	13364068	0
1	13364559	0
1	13364659	0
1	13364810	0
1	13365032	0
1	13365145	0
1	13365722	0
1	13367419	0
1	13367833	0
1	13368816	0
1	13368836	0
1	13368887	0
1	13369177	0
1	13369188	0
1	13369452	0
1	13369755	0
1	13372525	0
1	13373646	0
1	13373674	0
1	13376266	0
1	13376351	0
1	13376439	0
1	13377190	0
1	13378199	0
1	13379074	0
1	13379447	0
1	13381662	0
1	13384223	0
1	13392116	0
1	13392164	0
1	13394519	0
1	13404691	0
1	13404710	0
1	13409138	0
1	13412934	0
1	13417828	0
1	13418239	0
1	13418868	0
1	13420960	0
1	13421614	0
1	13422061	0
1	13422602	0
1	13422968	0
1	13422983	0
1	13422992	0
1	13422996	0
1	13423773	0
1	13423784	0
1	13424150	0
1	13424342	0
1	13424573	0
1	13426620	0
1	13428014	0
1	13431947	0
1	13434449	0
1	13434912	0
1	13438697	0
1	13439106	0
1	13439698	0
1	13439769	0
1	13443612	0
1	13443618	0
1	13445413	0
1	13445489	0
1	13445490	0
1	13447650	0
1	13447844	0
1	13448766	0
1	13448802	0
1	13449033	0
1	13450386	0
1	13450463	0
1	13451097	0
1	13454782	0
1	13454784	0
1	13455346	0
1	13455965	0
1	13455984	0
1	13460592	0
1	13462866	0
1	13463131	0
1	13463836	0
1	13463963	0
1	13465083	0
1	13466547	0
1	13469669	0
1	13472200	0
1	13475211	0
1	13482443	0
1	13482566	0
1	13489945	0
1	13492038	0
1	13494687	0
1	13507494	0
1	13508844	0
1	13510291	0
1	13511997	0
1	13512702	0
1	13612717	0
1	13615316	0
1	13620732	0
1	13625802	0
1	13626004	0
1	13628011	0
1	13629088	0
1	13629325	0
1	13630015	0
1	13638425	0
1	13638618	0
1	13639550	0
1	13642099	0
1	13642100	0
1	13642112	0
1	13642118	0
1	13642289	0
1	13643306	0
1	13643335	0
1	13643564	0
1	13644374	0
1	13644395	0
1	13645511	0
1	13645670	0
1	13655243	0
1	13655784	0
1	13659540	0
1	13660612	0
1	13663122	0
1	13663142	0
1	13663150	0
1	13665041	0
1	13668971	0
1	13671952	0
1	13672010	0
1	13672022	0
1	13672320	0
1	13672687	0
1	13673826	0
1	13675404	0
1	13676801	0
1	13679298	0
1	13681007	0
1	13683702	0
1	13685915	0
1	13685919	0
1	13686858	0
1	13687158	0
1	13687383	0
1	13690289	0
1	13691084	0
1	13693427	0
1	13693520	0
1	13693523	0
1	13693542	0
1	13693565	0
1	13695787	0
1	13703147	0
1	13703436	0
1	13703953	0
1	13706427	0
1	13706433	0
1	13706967	0
1	13707214	0
1	13711425	0
1	13725011	0
1	13733877	0
1	13736524	0
1	13736537	0
1	13736556	0
1	13736557	0
1	13736572	0
1	13736992	0
1	13736998	0
1	13737046	0
1	13737052	0
1	13737116	0
1	13737125	0
1	13777156	0
1	13831181	0
1	13852295	0
1	13852303	0
1	13859962	0
1	13859968	0
1	13952476	0
1	13995559	0
1	14040533	0
1	14080223	0
1	14172458	0
1	14173510	1
1	14206358	0
1	14206359	0
1	14262577	0
1	14270180	0
1	14272207	0
1	14282805	0
1	14307798	0
1	14319914	0
1	14327290	0
1	14327308	0
1	14467749	0
1	14469173	1
1	14475572	0
1	14504292	0
1	14635289	0
1	14665001	0
1	14819149	0
1	14846793	0
1	14915828	0
1	14979163	0
1	15054785	0
1	15054811	0
1	15071749	0
1	15084905	0
1	15132272	0
1	15133771	0
1	15135046	0
1	15170833	0
1	15184811	0
1	15194232	0
1	15254685	0
1	15254712	0
1	15327471	0
1	15413909	0
1	15432961	0
1	15433639	0
1	15436425	0
1	15444768	0
1	15535116	0
1	15554506	0
1	15554507	0
1	15605722	1
1	15641192	0
1	15641199	0
1	15702589	0
1	15744951	0
1	15789446	0
1	15798316	0
1	15798317	0
1	15835953	0
1	15882486	0
1	15887748	1
1	15908132	0
1	15908133	0
1	15919641	0
1	15921464	0
1	15922017	0
1	15926857	0
1	15934012	0
1	15935235	0
1	15935238	0
1	15956239	0
1	15982247	0
1	16048005	0
1	16048038	0
1	16087095	0
1	16139567	0
1	16141650	0
1	16151833	0
1	16172165	0
1	16179208	0
1	16252879	0
1	16283940	0
1	16283942	0
1	16283953	0
1	16307418	0
1	16307422	0
1	16360347	0
1	16363587	0
1	16363596	0
1	16376278	0
1	16382880	0
1	16506095	0
1	16519901	0
1	16592683	0
1	16637998	0
1	16640280	0
1	16642664	0
1	16664202	0
1	16673651	0
1	16674505	0
1	16691023	0
1	16696382	0
1	16753076	0
1	16774762	0
1	16784225	0
1	16784321	0
1	16785617	1
1	16810301	0
1	16823668	0
1	16829444	0
1	16831329	0
1	16832658	0
1	16832977	0
1	16833658	0
1	16834255	0
1	16835636	0
1	16836118	0
1	16837190	0
1	16837287	0
1	16837358	0
1	16837360	0
1	16837487	0
1	16837559	0
1	16837715	0
1	16840110	0
1	16840133	0
1	16841509	0
1	16842210	0
1	16842307	0
1	16844907	0
1	16844931	0
1	16855091	0
1	16856712	0
1	16857180	0
1	16857346	0
1	16857497	0
1	16857961	0
1	16858665	0
1	16858956	0
1	16858970	0
1	16859250	0
1	16859777	0
1	16859947	0
1	16860200	0
1	16860796	0
1	16861108	0
1	16861485	0
1	16862186	0
1	16862712	0
1	16863382	0
1	16864411	0
1	16864414	0
1	16866700	0
1	16867896	0
1	16870782	0
1	16871125	0
1	16874765	0
1	16874773	0
1	16875018	0
1	16875353	0
1	16877844	0
1	16885674	0
1	16887185	0
1	16888658	0
1	16891365	0
1	16892407	0
1	16893247	0
1	16893721	0
1	16897511	0
1	16897894	0
1	16901021	0
1	16902727	0
1	16903451	0
1	16903674	0
1	16904536	0
1	16904799	0
1	16905492	0
1	16906474	0
1	16906682	0
1	16907466	0
1	16907855	0
1	16908394	0
1	16908529	0
1	16910595	0
1	16911344	0
1	16911456	0
1	16912299	0
1	16912836	0
1	16913633	0
1	16913852	0
1	16914252	0
1	16915236	0
1	16916380	0
1	16916918	0
1	16918895	0
1	16920380	0
1	16926782	0
1	16929995	0
1	16930839	0
1	16932144	0
1	16933110	0
1	16936552	0
1	16936955	0
1	16944007	0
1	16945409	0
1	16945995	0
1	16948372	0
1	16954603	0
1	16955460	0
1	16959814	0
1	16959826	0
1	16960245	0
1	16961352	0
1	16964183	0
1	16965646	0
1	16966736	0
1	16967349	0
1	16968779	0
1	16969715	0
1	16970707	0
1	16970884	0
1	16972350	0
1	16974972	0
1	16975994	0
1	16980756	0
1	16981477	0
1	16983173	0
1	16984958	0
1	16985117	0
1	16985798	0
1	16988166	0
1	16988269	0
1	16988373	0
1	16988839	0
1	16989797	0
1	16989958	0
1	16989972	0
1	16990029	0
1	16990088	0
1	16990158	0
1	16990174	0
1	16990178	0
1	16991300	0
1	16991457	0
1	16991597	0
1	16991929	0
1	16992040	0
1	16993176	0
1	16994225	0
1	16997356	0
1	16997850	0
1	16998677	0
1	16999090	0
1	17000179	0
1	17002211	0
1	17002499	0
1	17003555	0
1	17003817	0
1	17006274	0
1	17006301	0
1	17007153	0
1	17007199	0
1	17007206	0
1	17009094	0
1	17010431	0
1	17026004	0
1	17028076	0
1	17029334	0
1	17034807	0
1	17050317	0
1	17053009	0
1	17053764	0
1	17053887	0
1	17055238	0
1	17056902	0
1	17058218	0
1	17059749	0
1	17060018	0
1	17060991	0
1	17062016	0
1	17068857	0
1	17069233	0
1	17069516	0
1	17070380	0
1	17070421	0
1	17070423	0
1	17070588	0
1	17070593	0
1	17071173	0
1	17074030	0
1	17074130	0
1	17074422	0
1	17074430	0
1	17075533	0
[truncated: 189,217 more rows]
