# Supplementary material for: Valection: design optimization for validation and verification studies
Source: BMC Bioinformatics. 2018 Sep 25;19:339. doi: 10.1186/s12859-018-2391-z (PMC6157051; doi:10.1186/s12859-018-2391-z)
Supplement: Supplementary file 8 — Table S7. A table of all predicted SNVs for tumour IS3, annotated by chromosome (“chrom”) and position (“pos”), and a “truth” column for whether the call is a true positive (1) or not (0). (CSV 328 kb) [file 12859_2018_2391_MOESM8_ESM.csv]

chrom	pos	truth
1	15817	0
1	17538	0
1	27196	0
1	31159	0
1	101686	0
1	104235	0
1	176541	0
1	228219	0
1	532904	0
1	537369	0
1	568941	0
1	725054	0
1	772764	0
1	774722	0
1	782833	0
1	817612	0
1	820336	0
1	820355	0
1	820362	0
1	836343	1
1	859913	0
1	869416	0
1	931807	0
1	1014720	0
1	1035007	0
1	1043683	0
1	1057058	0
1	1070230	0
1	1138103	0
1	1259680	1
1	1509415	0
1	1531214	0
1	1531224	0
1	1531225	0
1	1531236	0
1	1531242	0
1	1605422	0
1	1648384	0
1	1702027	0
1	1744265	0
1	1990991	0
1	2074711	0
1	2079181	0
1	2165452	1
1	2212432	0
1	2213461	0
1	2259834	0
1	2361895	1
1	2372079	0
1	2391025	0
1	2427551	1
1	2470834	0
1	2587895	0
1	2591673	0
1	2591676	0
1	2603187	0
1	2614115	0
1	2618202	0
1	2618363	0
1	2618369	0
1	2619607	0
1	2623183	0
1	2623573	0
1	2624951	0
1	2627373	0
1	2628169	0
1	2628710	0
1	2631134	0
1	2760107	1
1	2769411	0
1	2894000	0
1	2933125	0
1	3129218	0
1	3161234	0
1	3204033	0
1	3296382	0
1	3372704	1
1	3444412	1
1	3610778	0
1	3769931	1
1	3812111	0
1	3812118	0
1	3825006	0
1	4137498	0
1	4358988	1
1	4621836	0
1	4692879	0
1	4693247	0
1	4702243	1
1	4709374	0
1	4764486	0
1	4764527	0
1	4819178	1
1	4905408	1
1	5091759	0
1	5124134	1
1	5306736	0
1	5350878	0
1	5462400	1
1	5531406	0
1	5545730	0
1	5642888	0
1	5644183	0
1	5687210	1
1	5730240	0
1	5734862	0
1	5735026	0
1	5862870	0
1	5891135	1
1	6017599	0
1	6066417	0
1	6123041	0
1	6370943	0
1	6506117	0
1	6547574	1
1	6769177	0
1	6796649	1
1	6867477	1
1	6960229	1
1	7026499	1
1	7430975	0
1	7477292	0
1	7648675	1
1	7732917	1
1	7741434	0
1	7778328	1
1	7966505	0
1	8131163	1
1	8562075	0
1	8662582	0
1	8696041	0
1	8903975	1
1	9054794	1
1	9069249	1
1	9195450	1
1	9216723	0
1	9216726	0
1	9287706	0
1	9332342	1
1	9439983	0
1	9562502	0
1	9582094	0
1	10108703	1
1	10135617	1
1	10296364	0
1	10419133	1
1	10705619	1
1	10710030	0
1	10894058	0
1	10894059	0
1	11011802	0
1	11110570	0
1	11531308	1
1	11595277	1
1	11825135	0
1	11849874	1
1	11937175	0
1	12031309	0
1	12152481	1
1	12243805	0
1	12442043	0
1	12549413	0
1	12711663	1
1	12721834	0
1	12851682	0
1	12854027	0
1	12890576	0
1	12890586	0
1	12890598	0
1	12911688	1
1	12922669	0
1	12931113	0
1	12946412	0
1	12948612	0
1	12948633	0
1	13004635	0
1	13009388	0
1	13032795	0
1	13044641	0
1	13187919	0
1	13360215	0
1	13367500	0
1	13419781	0
1	13419806	0
1	13427921	0
1	13455965	0
1	13681948	0
1	13789028	1
1	13848753	0
1	13859504	0
1	14164184	0
1	14164191	0
1	14410747	0
1	14934649	1
1	14953626	1
1	15027355	1
1	15322125	0
1	15397011	0
1	15406698	1
1	15517071	1
1	15759220	0
1	15798935	0
1	15798936	0
1	15920839	0
1	15971082	0
1	15979448	0
1	16096256	0
1	16120058	0
1	16120106	0
1	16120109	0
1	16120126	0
1	16211431	0
1	16839231	0
1	16857856	0
1	16858665	0
1	16889712	0
1	16890712	0
1	16890742	0
1	16895276	0
1	16905080	0
1	16906616	0
1	16906842	0
1	16911946	0
1	16922407	0
1	16934250	0
1	16939857	0
1	16948372	0
1	16951455	0
1	16961246	0
1	16961483	0
1	16965464	0
1	16969246	0
1	16971948	0
1	16972190	0
1	16984945	0
1	17001567	0
1	17055595	0
1	17085255	0
1	17088600	0
1	17189453	0
1	17190240	0
1	17203775	0
1	17217151	0
1	17217153	0
1	17217191	0
1	17223077	0
1	17235061	0
1	17568146	0
1	17813928	0
1	18009694	0
1	18071853	1
1	18262392	0
1	18376113	0
1	18577777	1
1	18599899	0
1	18631218	0
1	18699151	0
1	18699152	0
1	18729259	1
1	19093349	1
1	19117872	1
1	19263164	1
1	19462965	1
1	19986064	0
1	20271008	0
1	20353584	0
1	20628657	1
1	20694711	0
1	20694713	0
1	20949575	0
1	20981664	0
1	20981667	0
1	21026749	1
1	21087363	0
1	21224253	0
1	21420130	1
1	21636730	1
1	21680199	0
1	21692216	0
1	21692217	0
1	21792689	0
1	22009415	0
1	22325898	0
1	22416344	1
1	22586874	0
1	22612241	1
1	22718111	1
1	22904672	0
1	23104150	0
1	23137340	0
1	23150626	1
1	23570207	1
1	23861271	0
1	24037678	0
1	24070949	0
1	24106270	1
1	24247062	0
1	24320675	0
1	24330820	1
1	24393787	0
1	24393807	0
1	24402660	1
1	24537061	1
1	24538619	0
1	24538954	0
1	24550171	1
1	24592605	0
1	24687389	0
1	24939976	0
1	25034436	1
1	25126824	0
1	25127007	0
1	25183312	1
1	25292396	1
1	25752104	1
1	25929143	1
1	25939688	1
1	26209335	0
1	26305810	0
1	26343833	1
1	26491228	1
1	26730596	1
1	26788569	0
1	26875126	1
1	26923395	0
1	26923431	0
1	27066497	0
1	27129764	0
1	27129952	0
1	27157337	0
1	27320410	0
1	27456133	1
1	27476368	1
1	27560044	1
1	27613085	0
1	27711480	0
1	27711484	0
1	27711506	0
1	27711522	0
1	27711708	0
1	27711726	0
1	27711763	0
1	27711771	0
1	27719431	1
1	27781570	1
1	28005670	0
1	28179996	0
1	28189402	1
1	28373699	1
1	28463329	1
1	28477378	1
1	28497849	0
1	28549132	1
1	28769786	0
1	28769790	0
1	28769803	0
1	28799291	0
1	28809158	1
1	29429865	1
1	29434743	1
1	29510175	1
1	30054582	0
1	30285732	1
1	30298192	0
1	30298204	0
1	30764934	0
1	30916019	0
1	30930778	0
1	30930834	0
1	30969398	1
1	31128378	0
1	31472245	0
1	31512928	1
1	31649069	0
1	31748858	1
1	32048996	1
1	32330959	1
1	32395733	1
1	32488342	1
1	32603551	0
1	32603581	0
1	32833620	0
1	32967791	1
1	33302780	0
1	33517525	0
1	33604241	0
1	33652417	0
1	33658560	0
1	33658561	0
1	33663002	0
1	33895733	1
1	34458457	0
1	34639584	1
1	34903114	0
1	34995967	1
1	35061567	0
1	35088547	1
1	35227652	1
1	35245489	1
1	35552576	0
1	35564154	1
1	35875291	0
1	35875338	0
1	36106290	0
1	36159750	1
1	36284271	0
1	36284275	0
1	36465117	1
1	36493261	1
1	36494072	0
1	36571116	1
1	36843560	1
1	36924631	0
1	36983629	1
1	37014992	0
1	37154172	0
1	37503944	1
1	37582467	0
1	37662489	0
1	37675464	0
1	37840573	1
1	38362183	0
1	38376310	0
1	38376364	0
1	39405314	1
1	39474255	1
1	39708409	0
1	40064470	1
1	40910225	0
1	40927500	1
1	41005505	0
1	41022777	0
1	41283053	0
1	41644414	0
1	41847571	0
1	42010718	0
1	42010720	0
1	42010722	0
1	42011294	0
1	42027420	0
1	42458805	0
1	43148418	1
1	43188472	0
1	43889259	0
1	43928625	1
1	44006443	1
1	44049498	1
1	44341604	0
1	44370535	0
1	44658207	1
1	44981314	1
1	44987060	0
1	45000810	0
1	45253097	1
1	45343001	1
1	45381212	0
1	45513752	0
1	45562135	0
1	45925036	1
1	45956072	0
1	46320359	0
1	46595077	0
1	46595082	0
1	46710282	0
1	46719885	1
1	46918450	1
1	47112397	0
1	47234864	1
1	47385940	1
1	47472164	0
1	47472171	0
1	47651991	0
1	47698667	0
1	48155027	1
1	48391506	1
1	48408077	1
1	48680122	0
1	48692955	0
1	48692957	0
1	48780580	0
1	48780617	0
1	48847530	0
1	49161961	1
1	49534098	1
1	49956279	1
1	50026276	1
1	50542853	1
1	50599274	0
1	50599275	0
1	50654920	1
1	50711458	1
1	50938096	0
1	51010247	1
1	51039677	1
1	51153732	1
1	51302981	1
1	51420098	1
1	51563938	0
1	51825592	0
1	51980569	0
1	52242422	0
1	52315858	0
1	52669513	1
1	52844932	0
1	52924279	1
1	53046701	1
1	53072320	0
1	53132255	0
1	53134812	0
1	53168812	0
1	53377856	0
1	53727521	1
1	53888044	1
1	53896737	0
1	54022240	0
1	54225485	1
1	54271694	1
1	54296470	1
1	54372517	0
1	54471097	0
1	54705754	0
1	54787416	1
1	54951834	0
1	55190452	1
1	55256456	0
1	55256462	0
1	55275441	1
1	55363303	0
1	55364823	0
1	55452545	1
1	55595299	1
1	55811043	0
1	56129789	0
1	56449346	0
1	56662524	0
1	56700770	0
1	56713837	0
1	56743017	0
1	56932005	1
1	56934111	0
1	57478123	1
1	57516254	1
1	57716582	1
1	57739199	0
1	57781575	1
1	57857452	0
1	58105489	1
1	58508438	1
1	59122685	1
1	59148257	1
1	59519251	1
1	59542150	1
1	59560188	0
1	59560225	0
1	59560247	0
1	59834786	0
1	59837220	0
1	59837226	0
1	59985875	1
1	60115334	0
1	60130502	1
1	60353561	1
1	60454015	0
1	60507147	1
1	60779581	1
1	60944604	0
1	60959416	0
1	60962565	1
1	61044881	1
1	61046748	0
1	61205213	1
1	61318997	0
1	61565459	0
1	61592134	0
1	61599925	0
1	61614721	0
1	61733149	0
1	61733152	0
1	61762465	0
1	62064751	0
1	62160542	0
1	62273872	1
1	62305940	0
1	62390858	0
1	62603313	0
1	62712960	1
1	63322378	1
1	63709631	0
1	63709634	0
1	63938329	0
1	63939630	0
1	64039431	1
1	64050754	1
1	64115938	1
1	64215084	0
1	64383787	0
1	64386281	1
1	64595098	1
1	64657087	1
1	64658697	0
1	64983102	1
1	65195004	1
1	65253795	1
1	65486381	1
1	65524242	1
1	65537635	1
1	65708342	1
1	65797697	1
1	65811460	1
1	65950056	0
1	66257642	0
1	66353092	0
1	66566509	0
1	66582759	1
1	66823643	1
1	67096561	0
1	67196476	1
1	67607963	0
1	67672913	0
1	67730007	1
1	67825101	1
1	68014235	0
1	68067592	1
1	68129359	1
1	68198259	0
1	68576136	0
1	68635851	0
1	68635856	0
1	68828367	1
1	68837385	1
1	68849703	1
1	68854274	0
1	69257164	1
1	69276098	0
1	69480581	0
1	69651755	1
1	70398089	1
1	71112006	1
1	71315286	1
1	71567751	1
1	71635395	0
1	71905739	1
1	72119123	1
1	72704855	1
1	72859512	1
1	72951895	1
1	73101693	1
1	73110781	0
1	73218741	0
1	73230334	0
1	73321797	0
1	73447142	0
1	73578629	0
1	73595033	0
1	73720866	0
1	73950551	1
1	73983822	1
1	74097317	0
1	74534740	1
1	74802753	0
1	74815002	1
1	75168612	0
1	75168613	0
1	75318223	1
1	75850942	0
1	76084634	1
1	76137736	0
1	76232482	0
1	76559360	1
1	76600601	0
1	76600625	0
1	76936869	1
1	77148503	1
1	77316145	0
1	77434722	0
1	77571391	1
1	77603353	1
1	77864585	1
1	77997674	0
1	78161105	1
1	78422017	1
1	78590027	0
1	78765295	0
1	79587090	1
1	79982329	0
1	80115481	0
1	80388688	1
1	80579086	0
1	80853270	0
1	80877004	1
1	80892316	0
1	81364626	0
1	81404628	0
1	81589935	0
1	81678254	0
1	81849653	0
1	82208419	0
1	82472240	0
1	82512026	0
1	82535180	0
1	82602373	0
1	82602374	0
1	82617155	0
1	82627485	1
1	82766178	0
1	82857932	1
1	83100997	0
1	83480430	0
1	83579639	0
1	83721300	0
1	83730053	0
1	83870519	0
1	83902205	0
1	84338699	1
1	84407588	0
1	84442654	0
1	84466448	1
1	84639589	0
1	84722232	1
1	84910940	1
1	85436021	0
1	85453267	0
1	85681363	0
1	85740777	1
1	85915675	1
1	85949548	1
1	85979420	0
1	86242151	1
1	86466937	0
1	86576955	0
1	86708952	0
1	86846441	1
1	86849320	1
1	86958637	1
1	87094775	0
1	87795687	0
1	87971899	0
1	88001749	0
1	88005079	1
1	88148205	1
1	88332859	0
1	88443412	1
1	88631578	1
1	88678992	0
1	89699502	1
1	89720682	1
1	89724645	0
1	90239366	1
1	90534864	0
1	90534866	0
1	90624964	0
1	90660294	0
1	90660296	0
1	90858445	0
1	91409585	1
1	91539396	0
1	91635198	1
1	91715202	0
1	91715211	0
1	91757727	0
1	91807893	0
1	92271757	1
1	92407281	0
1	92407294	0
1	92460350	0
1	92526722	1
1	92645024	0
1	92893517	0
1	92957103	1
1	93172760	0
1	93181834	1
1	93210169	0
1	93249055	0
1	93467277	0
1	93581728	0
1	93820588	0
1	93835567	1
1	93925536	0
1	93986622	0
1	94020947	1
1	94029494	0
1	94084497	0
1	94303549	1
1	94359526	1
1	94679391	1
1	94778005	0
1	95346165	1
1	95470925	1
1	95503568	0
1	95533231	0
1	95576879	0
1	95584638	1
1	95679064	0
1	95679813	0
1	95687546	0
1	95730556	0
1	95955912	1
1	96051508	1
1	96231339	0
1	96428329	1
1	96448048	0
1	96818135	0
1	96988854	0
1	97019686	1
1	97073988	0
1	97099021	0
1	97150556	1
1	97198573	0
1	97289692	1
1	97291532	0
1	97325894	1
1	97669039	0
1	97669049	0
1	97848140	0
1	97870876	0
1	98499655	0
1	98626333	0
1	98645429	0
1	98685388	0
1	98711631	1
1	98895186	0
1	99079697	0
1	99083758	0
1	99128318	1
1	99193005	0
1	99553535	0
1	99553543	0
1	99636017	1
1	99636368	0
1	99692253	0
1	99856320	1
1	99901692	0
1	100029778	1
1	100067318	1
1	100105222	1
1	100292580	0
1	100292584	0
1	100292592	0
1	100685539	1
1	100876675	1
1	100924684	0
1	100992613	0
1	101204728	0
1	102047932	1
1	102230824	0
1	102280058	1
1	102291885	0
1	102745255	0
1	102774243	0
1	102774266	0
1	103114170	0
1	103558318	1
1	103743295	0
1	103814429	1
1	104061769	1
1	104062109	0
1	104369160	1
1	104501345	1
1	104844880	0
1	104844882	0
1	105554851	1
1	105653575	0
1	105773212	1
1	105900497	0
1	105946140	0
1	105973138	1
1	106041363	0
1	106267224	0
1	106375765	0
1	106596143	1
1	106636678	0
1	106665570	1
1	106801331	0
1	106828782	0
1	107147610	0
1	107213632	1
1	107403433	0
1	107656927	0
1	107690706	1
1	107842726	0
1	108081112	1
1	108194908	1
1	108208513	1
1	108225428	1
1	108327756	1
1	108732666	1
1	108873486	0
1	108904728	0
1	108979763	0
1	109036765	0
1	109296109	0
1	109537209	0
1	109719829	0
1	109753581	0
1	109795817	1
1	109947943	1
1	109953860	1
1	109988582	0
1	110016935	0
1	110216538	1
1	110224988	0
1	110246324	0
1	110304379	1
1	110556438	0
1	110561831	1
1	110618642	1
1	110622837	0
1	110637371	1
1	110852209	1
1	110882948	1
1	110957848	1
1	111113525	1
1	111193250	0
1	111610319	0
1	111803677	1
1	111915490	1
1	112607337	1
1	112617596	1
1	112676037	0
1	112711617	0
1	112807644	1
1	113249104	0
1	113309912	0
1	113316288	0
1	113326939	1
1	113330767	1
1	113444660	0
1	113737135	1
1	113805714	0
1	113905239	0
1	113996305	1
1	114016637	1
1	114523342	1
1	114532523	0
1	114603250	0
1	114640485	1
1	114736213	1
1	114748134	0
1	114748211	0
1	114933244	1
1	115331694	0
1	115477952	1
1	115576207	1
1	115711923	0
1	115729424	1
1	115752684	0
1	116097831	0
1	116108145	1
1	116304101	0
1	116358810	1
1	116411866	1
1	116518583	1
1	116528111	1
1	116893604	1
1	116962007	0
1	116964939	1
1	117020444	1
1	117137596	0
1	117508546	1
1	117538451	1
1	117610275	0
1	117676011	0
1	117740939	1
1	117818979	1
1	117855585	1
1	118442983	1
1	118702801	0
1	118774382	1
1	119045540	0
1	119119885	0
1	119225222	1
1	119305594	0
1	119435983	0
1	119436108	0
1	119977101	1
1	120095260	1
1	120190859	0
1	120245402	1
1	120392226	0
1	120392228	0
1	120406084	0
1	120546968	0
1	120560562	0
1	120571276	0
1	120591797	0
1	120600770	0
1	120601679	0
1	120763070	0
1	120917059	0
1	121133406	0
1	121142446	0
1	121142473	0
1	121351906	0
1	121351925	0
1	121354478	0
1	121355519	0
1	121356579	0
1	121364580	0
1	121385789	0
1	121387216	0
1	121387224	0
1	121387802	0
1	121396066	0
1	121409113	0
1	121436383	0
1	121459467	0
1	121463064	0
1	121471806	0
1	121475437	0
1	142544636	0
1	142545414	0
1	142545601	0
1	142547107	0
1	142549924	0
1	142550281	0
1	142555884	0
1	142559363	0
1	142567668	0
1	142573655	0
1	142574369	0
1	142574817	0
1	142578860	0
1	142580406	0
1	142580411	0
1	142585776	0
1	142589854	0
1	142590148	0
1	142601345	0
1	142601987	0
1	142610784	0
1	142619151	0
1	142621895	0
1	142621902	0
1	142625289	0
1	142626397	0
1	142626614	0
1	142649029	0
1	142650782	0
1	142663602	0
1	142665159	0
1	142685667	0
1	142685754	0
1	142709950	0
1	142716150	0
1	142792529	0
1	142793305	0
1	142793330	0
1	142798676	0
1	142804970	0
1	142810859	0
1	142835475	0
1	142836691	1
1	142839498	0
1	142839547	0
1	142871584	0
1	142887817	0
1	142887820	0
1	142900747	0
1	142904299	0
1	142917512	0
1	142938626	0
1	142958643	0
1	142962172	0
1	142963370	0
1	143122425	0
1	143124616	0
1	143131474	0
1	143131548	0
1	143133260	0
1	143141711	0
1	143155838	0
1	143174243	0
1	143179484	0
1	143179782	0
1	143182775	0
1	143182825	0
1	143182849	0
1	143183420	0
1	143184111	0
1	143187680	0
1	143192818	0
1	143193045	0
1	143193060	0
1	143215567	0
1	143218666	0
1	143222842	0
1	143228753	0
1	143234292	0
1	143234311	0
1	143234463	0
1	143235289	0
1	143239036	0
1	143240103	0
1	143276017	0
1	143276018	0
1	143278071	0
1	143281958	0
1	143283468	0
1	143285227	0
1	143390483	0
1	143393441	0
1	143402057	0
1	143403534	0
1	143410634	0
1	143422434	0
1	143428654	0
1	143462487	0
1	143469073	0
1	143498702	0
1	143503924	0
1	143504833	0
1	143515861	0
1	143517205	0
1	143519497	0
1	143526817	0
1	143532999	0
1	143533577	0
1	143534047	0
1	143534072	0
1	143535186	0
1	143536286	0
1	143537989	0
1	143538898	0
1	143539366	0
1	143539759	0
1	143541322	0
1	143543944	0
1	143686825	0
1	143733738	0
1	143747002	0
1	143939054	0
1	143939179	0
1	143973023	0
1	143988552	0
1	144058190	0
1	144088144	0
1	144188519	0
1	144188527	0
1	144190538	0
1	144211202	0
1	144220697	0
1	144320136	0
1	144334780	0
1	144471517	1
1	144529282	0
1	144531120	0
1	144574769	0
1	144574778	0
1	144686510	0
1	144810952	0
1	144828156	0
1	144854608	0
1	144945694	0
1	144993738	0
1	145002251	0
1	145017794	0
1	145027150	0
1	145031461	0
1	145034542	0
1	145048221	0
1	145057436	0
1	145057895	0
1	145058354	0
1	145059269	0
1	145061451	0
1	145064315	0
1	145066389	0
1	145068977	0
1	145070719	0
1	145081836	0
1	145100386	0
1	145101400	0
1	145105921	0
1	145113765	0
1	145117409	0
1	145118436	0
1	145134044	0
1	145149676	0
1	145171048	0
1	145247997	0
1	145255036	0
1	145279110	0
1	145289484	0
1	145300158	0
1	145335048	0
1	145355660	0
1	145360885	0
1	145368047	0
1	145374490	0
1	145531083	1
1	145688864	1
1	145727272	1
1	145909246	1
1	145996897	0
1	146023925	0
1	146039173	0
1	146043816	0
1	146057442	0
1	146057455	0
1	146152403	1
1	146222458	0
1	146470403	0
1	146476623	0
1	146488031	0
1	146491563	0
1	146602098	0
1	146602130	0
1	146776055	1
1	146932208	0
1	147542492	0
1	147570881	0
1	147951475	0
1	148025895	0
1	148204221	0
1	148222105	1
1	148245222	0
1	148258466	0
1	148321425	0
1	148322181	0
1	148537711	0
1	148581955	0
1	148596867	0
1	148598657	0
1	148602637	0
1	148626598	0
1	148627148	0
1	148644622	0
1	148657092	0
1	148669149	0
1	148673397	0
1	148676926	0
1	148677173	0
1	148681591	0
1	148684008	0
1	148828118	0
1	148840341	0
1	148842906	0
1	148844214	0
1	148846401	0
1	148905373	0
1	148909874	1
1	148912686	0
1	148928144	0
1	149018651	0
1	149022379	0
1	149023635	0
1	149024178	0
1	149024180	0
1	149025355	0
1	149027190	0
1	149028358	0
1	149032139	0
1	149131401	1
1	149208583	0
1	149217409	0
1	149254656	0
1	149342835	0
1	149576483	0
1	149603824	0
1	149760820	0
1	149795602	0
1	150069359	1
1	150084001	0
1	150089457	0
1	150089460	0
1	150240047	1
1	150690536	0
1	150802555	1
1	150891152	0
1	151077251	0
1	151188649	0
1	151188683	0
1	151329397	1
1	151479572	1
1	151741527	0
1	151809262	0
1	152180786	0
1	152219663	1
1	152257988	1
1	152358747	1
1	152436354	0
1	152455902	1
1	152522303	0
1	152525193	0
1	152525238	0
1	152525263	0
1	152525267	0
1	152532872	0
1	152630832	0
1	152671019	1
1	152703705	1
1	152764145	1
1	153081709	0
1	153123388	1
1	153130095	0
1	153216250	0
1	153255062	0
1	153255101	0
1	153312748	1
1	153570409	0
1	153570411	0
1	153662586	0
1	153707192	1
1	153717654	0
1	153718354	0
1	153918658	1
1	154211490	0
1	154271047	1
1	154323803	1
1	154353611	0
1	154418581	1
1	154426756	1
1	154684821	0
1	155590841	0
1	155604311	0
1	155824529	1
1	156186260	0
1	156707449	1
1	156731628	0
1	156859910	1
1	157000673	1
1	157064605	1
1	157345536	0
1	157370125	1
1	157503316	1
1	157555173	0
1	157863184	0
1	158148189	1
1	158197630	0
1	158204285	0
1	158219838	1
1	158224575	0
1	158425794	1
1	158622362	1
1	158666801	0
1	158766684	0
1	158832555	0
1	158943328	0
1	159131180	1
1	159538636	1
1	159538781	0
1	159946702	0
1	160045104	1
1	160128151	1
1	160333120	0
1	160798693	0
1	160911247	0
1	160911291	0
1	160911303	0
1	160943386	1
1	160946354	1
1	161130676	1
1	161250534	1
1	161332111	0
1	161427282	0
1	161521235	0
1	161665849	0
1	161727578	1
1	161954605	1
1	162248477	0
1	162562741	1
1	162677967	1
1	162723894	1
1	163051957	0
1	163058634	0
1	163150910	1
1	163155998	0
1	163531815	1
1	163557277	1
1	164300365	1
1	164335190	1
1	164409241	0
1	164476903	0
1	164799765	1
1	164823582	0
1	165154771	0
1	165249990	1
1	165284628	1
1	165450980	0
1	165817268	1
1	165841971	1
1	165890447	0
1	166387746	0
1	166464052	0
1	166464107	0
1	166841180	1
1	166862752	1
1	166877977	1
1	167200287	1
1	167211072	1
1	167284478	1
1	167404498	0
1	167408437	1
1	167590231	0
1	167666376	0
1	167691287	0
1	168177323	0
1	168177327	0
1	168309671	1
1	168350671	0
1	169184121	1
1	169220799	0
1	169340720	1
1	169392259	0
1	169652710	0
1	169797127	0
1	169815080	1
1	169853927	1
1	169973507	0
1	170009637	0
1	170059403	0
1	170328189	1
1	170637004	1
1	170675076	0
1	170681070	1
1	170951664	1
1	171108579	1
1	171213904	0
1	171371267	1
1	172211520	1
1	172637152	1
1	172693475	1
1	172694982	0
1	173084601	0
1	173195657	1
1	173237025	0
1	173257297	1
1	173293770	0
1	173293829	0
1	173424283	0
1	173642544	0
1	173840377	1
1	174107460	1
1	174206518	0
1	174206535	0
1	174206570	0
1	174281446	1
1	174430810	1
1	174456158	1
1	174480870	0
1	174644145	0
1	174749690	0
1	174863645	0
1	175030408	0
1	175065871	1
1	175126201	1
1	175630085	0
1	175726135	1
1	175795228	1
1	175812006	0
1	176021327	1
1	176039489	0
1	176123366	0
1	176381849	0
1	176431516	0
1	176435833	1
1	176592971	0
1	176612517	1
1	176614565	1
1	176947598	1
1	177013310	0
1	177013312	0
1	178063845	1
1	178134888	1
1	178455929	1
1	178822812	1
1	178866109	0
1	178953763	1
1	179058072	0
1	179261149	1
1	179464446	1
1	179486893	1
1	179762044	0
1	179821398	0
1	179889269	0
1	179945757	0
1	180059690	0
1	180432171	1
1	180544730	0
1	180628731	0
1	180838506	0
1	180952423	1
1	180956935	0
1	181100160	0
1	181301792	1
1	181827305	1
1	182473114	0
1	182946829	1
1	183119031	0
1	183472568	1
1	183699721	1
1	183839495	0
1	184172700	0
1	184172702	0
1	184310160	1
1	184651221	1
1	184750443	0
1	184786409	0
1	184786419	0
1	184818291	0
1	184818967	0
1	184938824	0
1	185466949	0
1	185533784	0
1	185568012	0
1	185915914	1
1	186153594	1
1	186269167	1
1	186277317	0
1	186641872	1
1	186657994	0
1	186678392	1
1	187056990	0
1	187159089	1
1	187184218	0
1	187400788	0
1	187600823	0
1	187608505	1
1	187724365	0
1	187792780	0
1	188155554	0
1	188198712	1
1	188310956	0
1	188323886	0
1	188344693	1
1	188377909	0
1	188398659	0
1	188528343	0
1	188733697	0
1	188795649	1
1	188909218	0
1	188915667	1
1	188921607	0
1	188940587	1
1	189379693	1
1	189514121	0
1	189558292	1
1	189616029	0
1	189787327	0
1	189817240	1
1	190134492	0
1	190143061	0
1	190153992	1
1	190174151	0
1	190189311	0
1	190296466	0
1	190466352	1
1	190492280	0
1	190588330	0
1	190935852	0
1	191050408	0
1	191050412	0
1	191061901	1
1	191202424	0
1	191317238	1
1	191479340	1
1	191512804	0
1	191596668	0
1	191625877	1
1	191875752	0
1	191973443	0
1	192017674	0
1	192257786	1
1	192289656	0
1	192454343	0
1	192669242	1
1	192748121	0
1	192752780	1
1	192760884	0
1	192800230	1
1	192820674	1
1	192826684	0
1	193021818	1
1	193040278	1
1	193372635	1
1	193600014	1
1	193872212	0
1	194080922	1
1	194120042	1
1	194224378	1
1	194414377	1
1	194476551	1
1	194613240	0
1	194822543	0
1	194836452	1
1	194875885	0
1	194879098	0
1	195090716	0
1	195090959	0
1	195203365	1
1	195333542	0
1	195398452	1
1	195487119	1
1	195651800	0
1	195655974	1
1	195835529	0
1	195878026	0
1	195939325	1
1	196023785	0
1	196044229	0
1	196193977	0
1	196240026	1
1	196273593	0
1	196303297	0
1	196383146	0
1	196530805	0
1	196658497	0
1	196993473	1
1	196995848	0
1	197224015	1
1	197249455	1
1	197263060	1
1	197449404	1
1	197505286	0
1	197522415	1
1	197615759	0
1	197860995	1
1	198014275	0
1	198066757	1
1	198144217	1
1	198345562	0
1	198514563	0
1	198567683	1
1	198722718	1
1	198834013	0
1	199088439	0
1	199160945	1
1	199322249	1
1	199517559	1
1	200113359	0
1	200113361	0
1	200113363	0
1	200113365	0
1	200141013	1
1	200170952	0
1	200254013	0
1	200347949	0
1	200687933	1
1	200777550	1
1	200865006	1
1	200922282	0
1	200984154	1
1	201025210	0
1	201089985	1
1	201179946	0
1	201180364	0
1	201208020	0
1	201249444	1
1	201481806	1
1	201522805	1
1	201559040	1
1	201583143	0
1	201707048	0
1	201747180	1
1	201893503	0
1	201999721	0
1	201999741	0
1	202114964	0
1	202145331	1
1	202209568	0
1	202536004	0
1	202627798	0
1	202684535	1
1	202918721	0
1	202974769	0
1	202974773	0
1	202974775	0
1	203227663	1
1	203676899	0
1	203972457	1
1	204486790	1
1	204728216	1
1	204782836	1
1	204900476	1
1	204954137	1
1	205191461	1
1	205359975	1
1	205374526	0
1	205726904	1
1	205820407	0
1	206112484	0
1	206112542	0
1	206501773	0
1	206504123	0
1	206508027	0
1	206508029	0
1	206508766	0
1	206514629	0
1	206592248	0
1	206675014	0
1	206733249	1
1	206833155	0
1	206917298	0
1	207364413	0
1	207585294	0
1	207769823	0
1	207901432	1
1	208115587	1
1	208419231	0
1	208515551	0
1	208556601	0
1	208569640	1
1	208684981	1
1	208903642	1
1	209285628	1
1	209601821	0
1	209637299	0
1	209870131	1
1	209889690	0
1	210019989	0
1	210125913	1
1	210395195	0
1	210403234	1
1	210775314	0
1	210882663	1
1	210883088	0
1	210909785	1
1	211260811	1
1	211366977	1
1	212016625	1
1	212079129	0
1	212162658	1
1	212327507	0
1	212349993	1
1	212555019	0
1	212679508	1
1	212722814	0
1	212950684	1
1	213342457	1
1	213537018	0
1	213537020	0
1	213572697	1
1	213580561	0
1	214461018	0
1	214630948	0
1	214791654	1
1	214823721	0
1	214862375	1
1	214914644	0
1	214931430	1
1	215037331	0
1	215171854	0
1	215290241	0
1	215340959	0
1	215394160	0
1	215985266	0
1	216057058	0
1	216127912	0
1	216153774	1
1	216512877	1
1	216644678	0
1	216696843	0
1	216892220	1
1	217083607	1
1	217106265	0
1	217116771	1
1	217153551	1
1	217202666	1
1	217434663	1
1	217617720	0
1	218224879	1
1	218339020	1
1	218467849	1
1	218486478	1
1	218687478	1
1	218842058	1
1	219070553	0
1	219211176	1
1	219339285	0
1	219383711	0
1	219568419	1
1	219611608	0
1	219838599	1
1	220046640	1
1	220276235	1
1	220301803	1
1	220374706	1
1	220666466	0
1	220759351	0
1	220818384	1
1	220914097	1
1	221494806	0
1	221584224	1
1	222009879	0
1	222027460	1
1	222032948	0
1	222127480	0
1	222252690	0
1	222364132	0
1	222580321	0
1	222668444	0
1	222669839	0
1	222669845	0
1	222669847	0
1	222669851	0
1	222669969	0
1	222681416	0
1	222681738	0
1	222775756	1
1	222913569	0
1	222919769	1
1	222961956	1
1	223112097	0
1	223168697	1
1	223273243	0
1	223273262	0
1	223317940	1
1	223612672	1
1	223823484	0
1	224061641	1
1	224199752	0
1	224199754	0
1	224199784	0
1	224199786	0
1	224787590	1
1	224790223	1
1	225489633	0
1	225494365	1
1	225508144	0
1	225516077	1
1	225835322	1
1	225922269	1
1	226040118	0
1	226086578	1
1	226706938	1
1	227367454	0
1	227621568	0
1	227651983	1
1	227816144	1
1	228029363	1
1	228162026	0
1	228166536	0
1	228178028	0
1	228212881	1
1	228360232	1
1	228788396	0
1	228848061	0
1	229174306	1
1	229201598	0
1	229297477	0
1	229334468	1
1	229613388	1
1	229665395	0
1	229839571	0
1	230321051	0
1	230377436	1
1	230434263	0
1	230531277	0
1	230590040	1
1	230760504	1
1	230783909	1
1	230933937	1
1	231065811	0
1	231280327	0
1	231382032	1
1	231844071	1
1	231935665	0
1	232755223	1
1	232881125	1
1	233103619	1
1	233504178	1
1	233570435	1
1	233698688	1
1	233827644	0
1	233940930	0
1	234054524	0
1	234461787	0
1	234461790	0
1	234503141	0
1	234602313	0
1	234667978	0
1	234944283	1
1	235302674	1
1	235386184	1
1	235472707	0
1	235472712	0
1	235547809	0
1	235606134	1
1	235960752	1
1	236024898	1
1	236550476	0
1	236799142	0
1	237522658	1
1	237806119	1
1	238047307	0
1	238047323	0
1	238066101	0
1	238210309	0
1	238244882	1
1	238478283	1
1	238553084	1
1	238878509	0
1	238948963	1
1	239018486	1
1	239228965	0
1	239232593	1
1	239303744	0
1	239370462	0
1	239401690	0
1	239409691	0
1	239458125	1
1	239574502	0
1	239784449	1
1	239799164	1
1	239897901	0
1	240117518	0
1	240118394	0
1	240164954	0
1	240164958	0
1	240438762	0
1	240438798	0
1	240489573	1
1	240571497	1
1	240749089	0
1	241082846	0
1	241873841	0
1	241962572	0
1	242181748	1
1	242206349	0
1	242387456	0
1	242484901	0
1	242485409	0
1	242718734	0
1	242797575	0
1	242847071	0
1	242997081	0
1	243121338	1
1	243137989	1
1	243525473	0
1	243688232	1
1	243714099	0
1	243729626	1
1	243743402	1
1	243861642	0
1	243932133	0
1	244086344	1
1	244113144	0
1	244502490	1
1	244897285	1
1	244911323	1
1	245088040	1
1	245100432	0
1	245211930	0
1	245236724	1
1	245266158	0
1	245266817	0
1	245344537	0
1	245409414	0
1	245436734	0
1	245488414	0
1	245519436	1
1	245785248	1
1	245815445	0
1	245815447	0
1	245896156	0
1	246235074	0
1	246235076	0
1	246297041	1
1	246310560	0
1	246396289	0
1	246396489	0
1	246397445	0
1	246438847	0
1	246684060	0
1	246684234	0
1	246684235	0
1	246721994	1
1	246876672	0
1	246949140	0
1	247195504	0
1	247292489	0
1	247338609	0
1	247602316	0
1	247602347	0
1	247760108	0
1	247801434	0
1	247815664	0
1	247985506	1
1	248073863	0
1	248169589	0
1	248221217	0
1	248234388	0
1	248328375	0
1	248383614	1
1	248464949	1
1	248470143	0
1	248494073	0
1	248546463	0
1	248571408	0
1	248575007	0
1	248575008	0
1	248606836	0
1	248609822	0
1	248729252	1
1	248838817	0
1	249179837	0
1	249227518	0
10	81101	1
10	243114	0
[truncated: 22,688 more rows]
