# Supplementary material for: Valection: design optimization for validation and verification studies
Source: BMC Bioinformatics. 2018 Sep 25;19:339. doi: 10.1186/s12859-018-2391-z (PMC6157051; doi:10.1186/s12859-018-2391-z)
Supplement: Supplementary file 9 — Table S8. A summary table of all submissions from across all synthetic tumours, includes submission ID, the number of true positives, true negatives, false positives and false negatives, as well as the precision, recall and F1 scores. (CSV 19 kb) [file 12859_2018_2391_MOESM9_ESM.csv]

Tumour	id	TP	TN	FP	FN	Precission	Recall	F1.score
IS1	X2318876	2983	230182	329	554	0.9006642512	0.8433700876	0.8710760695
IS1	X2319000	3487	205100	25411	50	0.12066579	0.9858637263	0.2150146447
IS1	X2321884	3482	202169	28342	55	0.1094142785	0.984450099	0.1969401318
IS1	X2322311	3516	187617	42894	21	0.0757595346	0.9940627651	0.1407892366
IS1	X2323876	3449	228618	1893	88	0.6456383377	0.9751201583	0.7768892893
IS1	X2340887	3326	92445	138066	211	0.0235232545	0.9403449251	0.0458983364
IS1	X2341283	3289	182217	48294	248	0.0637613167	0.9298840826	0.1193396226
IS1	X2341286	3229	228404	2107	308	0.6051349325	0.9129205541	0.727825989
IS1	X2341288	3042	230335	176	495	0.9453076445	0.8600508906	0.9006661732
IS1	X2341290	2914	230452	59	623	0.9801547259	0.82386203	0.8952380952
IS1	X2341292	2805	230487	24	732	0.9915164369	0.7930449534	0.8812441093
IS1	X2341294	2498	230503	8	1039	0.9968076616	0.706248233	0.8267416846
IS1	X2341781	3128	230093	418	409	0.8821206994	0.8843652813	0.8832415643
IS1	X2342416	3409	229727	784	128	0.8130217028	0.9638111394	0.8820181113
IS1	X2342420	3409	229727	784	128	0.8130217028	0.9638111394	0.8820181113
IS1	X2342947	3038	228231	2280	499	0.5712673938	0.8589199887	0.6861660079
IS1	X2342949	3051	228153	2358	486	0.5640599002	0.8625954198	0.6820925553
IS1	X2343041	3425	227600	2911	112	0.5405618687	0.968334747	0.6938114048
IS1	X2343043	3389	229675	836	148	0.8021301775	0.9581566299	0.8732285493
IS1	X2343045	3389	229747	764	148	0.8160366	0.9581566299	0.8814044213
IS1	X2343047	3425	226116	4395	112	0.4379795396	0.968334747	0.6031522409
IS1	X2343083	3431	229964	547	106	0.8624937154	0.9700310998	0.9131071191
IS1	X2343085	3421	230454	57	116	0.9836112708	0.9672038451	0.9753385602
IS1	X2343122	3304	230168	343	233	0.905950096	0.9341249647	0.9198218263
IS1	X2343149	3175	229925	586	362	0.8441903749	0.8976533786	0.8701013976
IS1	X2343151	3116	230188	323	421	0.9060773481	0.8809725756	0.8933486239
IS1	X2343153	3093	230257	254	444	0.9241111443	0.8744698897	0.8986054619
IS1	X2343155	3061	230318	193	476	0.9406883835	0.8654226746	0.9014872626
IS1	X2343157	3017	230358	153	520	0.9517350158	0.8529827537	0.8996570747
IS1	X2343159	2997	230381	130	540	0.958426607	0.8473282443	0.8994597839
IS1	X2343161	2970	230407	104	567	0.9661678595	0.8396946565	0.8985024958
IS1	X2343173	3061	230318	193	476	0.9406883835	0.8654226746	0.9014872626
IS1	X2343175	3175	229925	586	362	0.8441903749	0.8976533786	0.8701013976
IS1	X2343360	3335	230341	170	202	0.9514978602	0.9428894543	0.9471740983
IS1	X2343362	3439	228037	2474	98	0.5815998647	0.9722929036	0.7278306878
IS1	X2343364	3335	230299	212	202	0.9402311813	0.9428894543	0.9415584416
IS1	X2343366	3329	230228	283	208	0.9216500554	0.9411931015	0.9313190656
IS1	X2343368	3437	225064	5447	100	0.3868752814	0.9717274526	0.5534175992
IS1	X2343370	3329	230206	305	208	0.9160704458	0.9411931015	0.9284618603
IS1	X2343372	3038	228534	1977	499	0.605782652	0.8589199887	0.7104770814
IS1	X2344738	3335	230345	166	202	0.9525849757	0.9428894543	0.9477124183
IS1	X2344741	3353	230290	221	184	0.9381645215	0.9479785129	0.9430459851
IS1	X2344743	3449	227500	3011	88	0.5339009288	0.9751201583	0.6900070021
IS1	X2344745	3353	230275	236	184	0.9342435219	0.9479785129	0.9410609037
IS1	X2344747	3353	230294	217	184	0.9392156863	0.9479785129	0.9435767553
IS1	X2345011	3213	228546	1965	324	0.6205098494	0.9083969466	0.7373493976
IS1	X2345388	3003	227679	2832	534	0.5146529563	0.8490245971	0.6408450704
IS1	X2345390	2104	228363	2148	1433	0.4948259643	0.5948543964	0.5402490692
IS1	X2345392	3015	230191	320	522	0.904047976	0.8524173028	0.8774738068
IS1	X2345394	2229	229493	1018	1308	0.6864798275	0.6301950806	0.657134434
IS1	X2345542	3358	230303	208	179	0.9416713404	0.9493921402	0.9455159792
IS1	X2346241	3415	230324	187	122	0.9480843976	0.9655074922	0.956716627
IS1	X2346247	3437	226766	3745	100	0.4785575049	0.9717274526	0.6412911652
IS1	X2346287	3171	228885	1626	366	0.6610381488	0.8965224767	0.7609791217
IS1	X2346289	3194	228733	1778	343	0.6423974256	0.9030251626	0.7507345164
IS1	X2346654	3178	229994	517	359	0.8600811908	0.898501555	0.8788716814
IS1	X2346658	3384	229975	536	153	0.8632653061	0.9567430025	0.9076035939
IS1	X2346671	3439	230173	338	98	0.9105109876	0.9722929036	0.9403882964
IS1	X2346673	3139	230274	237	398	0.9297985782	0.8874752615	0.9081440764
IS1	X2346677	3387	230407	104	150	0.9702091091	0.957591179	0.9638588503
IS1	X2346987	3340	230200	311	197	0.9148178581	0.9443030817	0.9293266555
IS1	X2346989	3340	230243	268	197	0.9257206208	0.9443030817	0.9349195241
IS1	X2347326	3246	228684	1827	291	0.6398580721	0.9177268872	0.7540069686
IS1	X2347347	3270	227573	2938	267	0.5267396907	0.9245122986	0.6711133915
IS1	X2347360	3184	229670	841	353	0.7910559006	0.9001979078	0.8421052632
IS1	X2347362	3171	228892	1619	366	0.6620041754	0.8965224767	0.7616188303
IS1	X2347364	3194	228735	1776	343	0.6426559356	0.9030251626	0.7509110145
IS1	X2347371	3171	228900	1611	366	0.6631116688	0.8965224767	0.7623512441
IS1	X2347373	3194	228740	1771	343	0.6433031219	0.9030251626	0.7513526229
IS1	X2347387	2934	230221	290	603	0.9100496278	0.8295165394	0.8679189469
IS1	X2347389	2959	230245	266	578	0.9175193798	0.8365846763	0.8751848566
IS1	X2347398	2621	230420	91	916	0.9664454277	0.7410234662	0.8388542167
IS1	X2347400	2639	230435	76	898	0.9720073665	0.7461125247	0.8442098528
IS1	X2347438	3003	229934	577	534	0.8388268156	0.8490245971	0.8438948995
IS1	X2347440	3004	229468	1043	533	0.7422782308	0.8493073226	0.7921940928
IS1	X2347443	3182	229163	1348	355	0.7024282561	0.8996324569	0.7888930209
IS1	X2347445	3172	229627	884	365	0.7820512821	0.8968052021	0.8355063875
IS1	X2347447	3052	230241	270	485	0.9187236604	0.8628781453	0.8899256451
IS1	X2347452	3052	230241	270	485	0.9187236604	0.8628781453	0.8899256451
IS1	X2347458	3271	229150	1361	266	0.7061744387	0.924795024	0.8008324152
IS1	X2347460	3271	229634	877	266	0.7885728062	0.924795024	0.8512687053
IS1	X2347462	3256	230329	182	281	0.9470622455	0.9205541419	0.9336200717
IS1	X2347464	3256	230437	74	281	0.9777777778	0.9205541419	0.9483034804
IS1	X2347515	3318	230287	224	219	0.9367588933	0.9380831213	0.9374205396
IS1	X2347517	3335	230380	131	202	0.9622042701	0.9428894543	0.9524489504
IS1	X2347519	3318	230329	182	219	0.948	0.9380831213	0.9430154896
IS1	X2347868	2621	230420	91	916	0.9664454277	0.7410234662	0.8388542167
IS1	X2347884	2639	230435	76	898	0.9720073665	0.7461125247	0.8442098528
IS1	X2349441	2793	230342	169	744	0.9429439568	0.7896522477	0.8595168487
IS1	X2349443	2808	230373	138	729	0.9531568228	0.7938931298	0.8662656178
IS1	X2349574	3461	213613	16898	76	0.1699985265	0.978512864	0.2896719116
IS1	X2349576	3179	229165	1346	358	0.7025414365	0.8987842805	0.7886380551
IS1	X2349578	3169	229629	882	368	0.7822759812	0.8959570257	0.8352662098
IS1	X2349580	3066	230205	306	471	0.909252669	0.866836302	0.8875379939
IS1	X2349582	3049	230242	269	488	0.9189270645	0.8620299689	0.8895696572
IS1	X2349584	3058	230318	193	479	0.9406336512	0.8645744982	0.9010017678
IS1	X2349688	3372	228244	2267	165	0.597978365	0.9533502969	0.7349607672
IS1	X2349782	3234	229987	524	303	0.8605641299	0.9143341815	0.8866346813
IS1	X2349784	3234	229987	524	303	0.8605641299	0.9143341815	0.8866346813
IS1	X2349896	3244	230141	370	293	0.8976203652	0.9171614362	0.9072856943
IS1	X2350003	3226	230263	248	311	0.9286125504	0.9120723777	0.92026815
IS1	X2350177	3354	228818	1693	183	0.6645531999	0.9482612383	0.7814538677
IS1	X2350207	3221	230288	223	316	0.9352497096	0.9106587504	0.9227904312
IS1	X2350475	3343	229844	667	194	0.8336658354	0.9451512581	0.8859149331
IS1	X2350613	3283	230140	371	254	0.898467433	0.9281877297	0.9130858017
IS1	X2350643	3288	230095	416	249	0.8876889849	0.9296013571	0.9081618561
IS1	X2350870	3339	230316	195	198	0.9448217317	0.9440203562	0.944420874
IS1	X2350872	3353	230339	172	184	0.9512056738	0.9479785129	0.9495893515
IS1	X2350877	3395	220955	9556	142	0.2621419195	0.9598529828	0.4118146531
IS1	X2350879	1975	229971	540	1562	0.7852882704	0.5583828103	0.6526768011
IS1	X2350970	3170	230379	132	367	0.9600242277	0.8962397512	0.9270361164
IS1	X2350972	3232	230269	242	305	0.9303396661	0.9137687306	0.9219797461
IS1	X2350974	3335	230390	121	202	0.9649884259	0.9428894543	0.9538109538
IS1	X2350978	3150	230383	128	387	0.9609517999	0.8905852417	0.9244314013
IS1	X2350979	2985	229133	1378	552	0.6841622737	0.8439355386	0.7556962025
IS1	X2350981	3422	230325	186	115	0.9484478936	0.9674865705	0.9578726382
IS1	X2350983	3421	230326	185	116	0.9486966167	0.9672038451	0.9578608428
IS1	X2350992	3335	230402	109	202	0.9683507549	0.9428894543	0.9554505085
IS1	X2350994	3335	230400	111	202	0.9677887406	0.9428894543	0.9551768581
IS1	X2504917	3303	229844	667	234	0.8319899244	0.9338422392	0.8799786866
IS2	X2357355	3798	184857	2027	534	0.6520171674	0.8767313019	0.7478586197
IS2	X2361924	4224	182145	4739	108	0.4712707799	0.9750692521	0.6354268522
IS2	X2361980	4193	181547	5337	139	0.4399790136	0.9679132041	0.6049632088
IS2	X2361993	4257	162590	24294	75	0.1491016076	0.9826869806	0.2589179819
IS2	X2361996	4224	182145	4739	108	0.4712707799	0.9750692521	0.6354268522
IS2	X2363452	4238	26228	160656	94	0.0257013597	0.9783010157	0.0500868661
IS2	X2363454	4238	26228	160656	94	0.0257013597	0.9783010157	0.0500868661
IS2	X2363577	4150	186830	54	182	0.9871550904	0.9579870729	0.9723523899
IS2	X2363788	752	169826	17058	3580	0.04222347	0.1735918744	0.06792521
IS2	X2364661	4224	182089	4795	108	0.4683446058	0.9750692521	0.6327615909
IS2	X2364663	4224	182089	4795	108	0.4683446058	0.9750692521	0.6327615909
IS2	X2364695	3711	184948	1936	621	0.6571630954	0.8566481994	0.7437619
IS2	X2366709	3916	185131	1753	416	0.690774387	0.9039704524	0.7831216878
IS2	X2366711	4097	183074	3810	235	0.518148476	0.9457525392	0.6694991421
IS2	X2367174	4111	184418	2466	221	0.6250570169	0.9489843029	0.7536896141
IS2	X2367176	4110	185276	1608	222	0.7187827912	0.9487534626	0.8179104478
IS2	X2367178	4144	183804	3080	188	0.5736434109	0.9566020314	0.7172031845
IS2	X2367180	4114	184418	2466	218	0.6252279635	0.9496768236	0.7540322581
IS2	X2367197	4106	184442	2442	226	0.6270616982	0.9478301016	0.7547794118
IS2	X2367207	4036	184936	1948	296	0.6744652406	0.9316712835	0.7824738271
IS2	X2367734	4146	185581	1303	186	0.7608735548	0.9570637119	0.8477660771
IS2	X2367761	3939	185224	1660	393	0.7035184854	0.9092797784	0.7932735878
IS2	X2368569	3885	184986	1898	447	0.6717966453	0.8968144044	0.76816609
IS2	X2368666	2405	184878	2006	1927	0.5452278395	0.5551708218	0.5501544092
IS2	X2368734	4084	186747	137	248	0.9675432362	0.9427516159	0.9549865544
IS2	X2368737	4083	186785	99	249	0.9763271162	0.9425207756	0.9591261452
IS2	X2368745	4224	182200	4684	108	0.4741805119	0.9750692521	0.6380664653
IS2	X2368931	3902	184983	1901	430	0.672410822	0.9007386888	0.7700049334
IS2	X2368934	3753	185318	1566	579	0.7055837563	0.8663434903	0.777743239
IS2	X2368936	3833	185010	1874	499	0.6716313299	0.884810711	0.7636218747
IS2	X2368938	3692	185560	1324	640	0.7360446571	0.8522622345	0.7899015832
IS2	X2368940	3096	185407	1477	1236	0.6770172753	0.7146814404	0.6953396968
IS2	X2368942	228	181663	5221	4104	0.0418425399	0.0526315789	0.0466209999
IS2	X2369002	3797	184915	1969	535	0.6585154353	0.8765004617	0.752030105
IS2	X2369029	3753	185318	1566	579	0.7055837563	0.8663434903	0.777743239
IS2	X2369031	3902	184983	1901	430	0.672410822	0.9007386888	0.7700049334
IS2	X2369033	3833	185010	1874	499	0.6716313299	0.884810711	0.7636218747
IS2	X2369036	3692	185560	1324	640	0.7360446571	0.8522622345	0.7899015832
IS2	X2369164	2033	184695	2189	2299	0.4815253434	0.4692982456	0.4753331775
IS2	X2369464	3027	185429	1455	1305	0.6753681392	0.6987534626	0.6868618108
IS2	X2370233	4049	186514	370	283	0.9162706495	0.9346722068	0.9253799566
IS2	X2370447	4001	185716	1168	331	0.7740375314	0.9235918744	0.842227134
IS2	X2371127	3774	185207	1677	558	0.6923500275	0.8711911357	0.7715424716
IS2	X2373978	4086	184915	1969	246	0.6748142031	0.9432132964	0.7867526716
IS2	X2373983	4105	184863	2021	227	0.6700946784	0.9475992613	0.7850449417
IS2	X2373987	4115	184796	2088	217	0.6633886829	0.9499076639	0.7812055055
IS2	X2373989	3951	185243	1641	381	0.7065450644	0.9120498615	0.7962515115
IS2	X2373991	3970	185191	1693	362	0.7010418506	0.9164358264	0.7943971986
IS2	X2373993	3980	185124	1760	352	0.6933797909	0.918744229	0.7903097697
IS2	X2374026	4038	185088	1796	294	0.6921494686	0.932132964	0.7944127484
IS2	X2374028	3766	185475	1409	566	0.7277294686	0.8693444137	0.792258336
IS2	X2374030	4057	185036	1848	275	0.6870448772	0.9365189289	0.7926150239
IS2	X2374055	4067	184984	1900	265	0.6815820345	0.9388273315	0.7897854161
IS2	X2374131	4043	185048	1836	289	0.6877019901	0.9332871653	0.7918910978
IS2	X2374905	4034	184558	2326	298	0.6342767296	0.931209603	0.7545828657
IS2	X2375120	4109	186598	286	223	0.9349260523	0.9485226223	0.9416752607
IS2	X2376066	4074	185970	914	258	0.8167602245	0.9404432133	0.874248927
IS2	X2383212	4061	185042	1842	271	0.687955277	0.9374422899	0.7935515388
IS2	X2383259	3413	185532	1352	919	0.7162644281	0.7878578024	0.7503572606
IS2	X2383694	3873	185144	1740	459	0.6900053447	0.8940443213	0.7788838612
IS2	X2383782	3302	185587	1297	1030	0.71798217	0.7622345337	0.7394468705
IS2	X2384220	4012	186554	330	320	0.9239981575	0.9261311173	0.9250634079
IS2	X2384257	4100	186436	448	232	0.9014951627	0.94644506	0.9234234234
IS2	X2384276	3990	186592	292	342	0.9318075666	0.9210526316	0.9263988855
IS2	X2384828	3790	186466	418	542	0.9006653992	0.8748845799	0.887587822
IS2	X2385541	3742	185084	1800	590	0.6752075063	0.8638042475	0.7579501722
IS2	X2385557	3972	186484	400	360	0.9085086917	0.9168975069	0.9126838235
IS2	X2385647	3373	186085	799	959	0.808485139	0.7786241921	0.7932737535
IS2	X2385689	4150	186710	174	182	0.959759482	0.9579870729	0.9588724584
IS2	X2385778	3569	185467	1417	763	0.7158042519	0.8238688827	0.7660442155
IS2	X2385780	3975	183816	3068	357	0.5643901746	0.9175900277	0.6989010989
IS3	X2405012	5023	16468	316	2880	0.9408128863	0.6355814248	0.7586467301
IS3	X2410591	6798	12296	4488	1105	0.6023391813	0.8601796786	0.7085309292
IS3	X2420789	7186	16133	651	717	0.9169324997	0.9092749589	0.9130876747
IS3	X2420793	7061	16741	43	842	0.9939470721	0.8934581804	0.9410275205
IS3	X2425329	6980	15834	950	923	0.8802017654	0.883208908	0.8817027727
IS3	X2426321	7277	15790	994	626	0.8798210615	0.9207895736	0.8998392482
IS3	X2426377	7190	16133	651	713	0.9169748757	0.9097810958	0.9133638211
IS3	X2427156	6975	16046	738	928	0.9043173862	0.8825762369	0.8933145492
IS3	X2427522	6934	16345	439	969	0.9404584294	0.8773883335	0.9078292747
IS3	X2430887	6674	16699	85	1229	0.9874241752	0.8444894344	0.9103805756
IS3	X2430956	7344	15498	1286	559	0.8509849363	0.9292673668	0.8884050082
IS3	X2431183	7034	16185	599	869	0.9215249574	0.8900417563	0.9055097837
IS3	X2431851	7010	16438	346	893	0.9529635672	0.8870049348	0.9188020185
IS3	X2436976	7093	16304	480	810	0.9366169286	0.8975072757	0.9166451279
IS3	X2445117	6794	16628	156	1109	0.9775539568	0.8596735417	0.9148320205
IS3	X2445210	7005	16703	81	898	0.9885690093	0.8863722637	0.934685436
IS3	X2445581	6212	16161	623	1691	0.9088514996	0.7860306213	0.8429909079
IS3	X2446437	7005	16703	81	898	0.9885690093	0.8863722637	0.934685436
IS3	X2449297	6328	16589	195	1575	0.9701057795	0.8007085917	0.8773048662
IS3	X2449602	6887	16586	198	1016	0.9720536344	0.8714412249	0.9190018682
IS3	X2450371	7075	16588	196	828	0.9730435979	0.8952296596	0.932516146
IS3	X2450373	7250	16311	473	653	0.9387543701	0.9173731494	0.9279406118
IS3	X2453737	6117	16726	58	1786	0.9906072874	0.7740098697	0.8690154852
IS3	X2453752	6204	16676	108	1699	0.9828897338	0.7850183475	0.8728807598
IS3	X2453761	6560	16475	309	1343	0.9550152861	0.8300645325	0.8881668021
IS3	X2453859	6633	16758	26	1270	0.9960955098	0.8393015311	0.9110012361
IS3	X2453861	6129	16765	19	1774	0.9969095641	0.7755282804	0.872393424
IS3	X2453883	7140	16695	89	763	0.987688477	0.9034543844	0.9436954798
IS3	X2453885	7291	16594	190	612	0.9746023259	0.9225610528	0.9478679147
IS3	X2453907	7005	16703	81	898	0.9885690093	0.8863722637	0.934685436
IS3	X2453909	7099	16636	148	804	0.9795777563	0.8982664811	0.9371617162
IS3	X2455084	6874	16622	162	1029	0.9769755543	0.8697962799	0.9202757882
IS3	X2456202	7202	16689	95	701	0.9869809511	0.9112995065	0.9476315789
IS3	X2456285	6995	16721	63	908	0.9910739586	0.8851069214	0.9350979213
IS3	X2456287	7226	16666	118	677	0.9839324619	0.914336328	0.9478585951
IS3	X2460162	7149	16710	74	754	0.9897549495	0.9045931925	0.9452598175
IS3	X2460591	6607	14355	2429	1296	0.7311863656	0.8360116411	0.7800932759
IS3	X2460633	7207	16657	127	696	0.9826833924	0.9119321777	0.9459867428
IS3	X2463211	7253	16622	162	650	0.9781523938	0.9177527521	0.9469904687
IS3	X2463232	7439	15798	986	464	0.8829673591	0.9412881184	0.9111954924
IS3	X2463247	7335	16506	278	568	0.963483515	0.9281285588	0.9454756381
IS3	X2463397	5721	16056	728	2182	0.8871142813	0.7239023156	0.7972408027
IS3	X2463748	5350	16099	685	2553	0.8864954432	0.6769581172	0.7676854642
IS3	X2463868	5686	16730	54	2217	0.9905923345	0.7194736176	0.83354101
IS3	X2464413	6205	16600	184	1698	0.9712005009	0.7851448817	0.8683179401
IS3	X2464535	6152	16621	163	1751	0.9741884402	0.7784385676	0.8653819103
IS3	X2465312	7150	16619	165	753	0.977443609	0.9047197267	0.9396766986
IS3	X2466534	7212	16567	217	691	0.9707901467	0.9125648488	0.9407774589
IS3	X2467034	7156	16640	144	747	0.9802739726	0.9054789321	0.9413931461
IS3	X2467165	7196	16649	135	707	0.9815850498	0.9105403012	0.9447288959
IS3	X2467686	6176	16219	565	1727	0.9161845424	0.7814753891	0.8434853865
IS3	X2468117	7203	16677	107	700	0.9853625171	0.9114260407	0.9469532637
IS3	X2469655	7149	16606	178	754	0.9757062918	0.9045931925	0.9388049902
IS3	X2469987	5909	13547	3237	1994	0.6460747868	0.7476907503	0.6931784855
IS3	X2470029	7132	16709	75	771	0.9895934508	0.9024421106	0.944010589
IS3	X2470044	7192	16700	84	711	0.9884551952	0.9100341642	0.9476250082
IS3	X2470090	7198	16537	247	705	0.9668233714	0.9107933696	0.9379723743
IS3	X2470438	4969	16775	9	2934	0.998192045	0.6287485765	0.77152395
IS3	X2470450	6489	16541	243	1414	0.9639037433	0.8210806023	0.8867782713
IS3	X2472860	7255	16637	147	648	0.9801405026	0.9180058206	0.9480561908
IS3	X2473029	7253	16643	141	650	0.9809304842	0.9177527521	0.9482905145
IS3	X2476341	7169	16722	62	734	0.9914258056	0.907123877	0.9474031981
IS3	X2476415	7178	16705	79	725	0.9891139589	0.9082626851	0.9469656992
IS3	X2476556	7191	16711	73	712	0.9899504405	0.90990763	0.9482428958
IS3	X2476776	7156	16714	70	747	0.9903127595	0.9054789321	0.9459977527
IS3	X2478107	7308	16561	223	595	0.9703890586	0.9247121346	0.9470001296
IS3	X2478109	7274	16613	171	629	0.9770315648	0.9204099709	0.9478759447
IS3	X2875291	7359	14257	2527	544	0.7443860004	0.9311653802	0.8273652257
IS3	X2875294	6389	16263	521	1514	0.924602026	0.8084271796	0.862620671
IS3	X2875297	6489	16423	361	1414	0.9472992701	0.8210806023	0.8796854877
