# Supplementary material for: Valection: design optimization for validation and verification studies
Source: BMC Bioinformatics. 2018 Sep 25;19:339. doi: 10.1186/s12859-018-2391-z (PMC6157051; doi:10.1186/s12859-018-2391-z)
Supplement: Supplementary file 10 — Table S9. A summary table of all submissions from the first ‘real’ dataset, the GIAB sample NA12878, includes submission ID, the number of true positives, true negatives, false positives and false negatives, as well as the precision, recall and F1 scores. (CSV 694 bytes) [file 12859_2018_2391_MOESM10_ESM.csv]

id	TP	TN	FP	FN	Precission	Recall	F1.score
HG001_001	3132258	680268	750056	124914	0.806801819739465	0.961649553661888	0.877446359583869
HG001_002	3255315	743956	686368	1857	0.825869305065882	0.999429873522184	0.904397991069413
HG001_003	3143084	962405	467919	114088	0.870418551300013	0.964973295852967	0.915260312965235
HG001_004	30903	1425951	4373	3226269	0.876034697811543	0.00948767826814181	0.0187720504621485
HG001_005	3054012	1053411	376913	203160	0.890142454294396	0.937626873864813	0.913267854817297
HG001_006	1291340	1208085	222239	1965832	0.853169870882194	0.39646048780967	0.541357115473015
HG001_007	2375787	984198	446126	881385	0.841906536452399	0.729401763247381	0.781626511226607
